# Supplementary material for: Re‐analysis of single‐cell transcriptomics reveals a critical role of TNS1 gene in driving contractile VSMC transdifferentiation into macrophage‐like SMC and atherosclerotic plaque instability
Source: Clin Transl Med. 2026 Apr 20;16(4):e70664. doi: 10.1002/ctm2.70664 (PMC13093596; doi:10.1002/ctm2.70664)
Supplement: Supplementary file 2 — SUPPORTING INFORMATION [file CTM2-16-e70664-s002.xlsx]

## Sheet: Table S1
Table S1. Funding Information
Funding	NO.
National Natural Science Foundation of China	No. 82570540
National Natural Science Foundation of China	No. 82170480
National Natural Science Foundation of China	No.82030102
CAMS Innovation Fund for Medical Sciences (CIFMS)	No. 2021-I2M-1-010
CAMS Innovation Fund for Medical Sciences (CIFMS)	No. 2021-I2M-1-008
National High Level Hospital Clinical Research Funding	2024-GSP-TJ-15

## Sheet: Table S2
Table S2. Detailed information of the selected datasets.
GEO accession	Data type	Sample description
GSE155513	Single cell RNA seq	ZsGreen1+ Ldlr KO 0 weeks WD
		ZsGreen1+ Ldlr KO 8 weeks WD
		ZsGreen1+ Ldlr KO 16 weeks WD
		ZsGreen1+ Ldlr KO 26 weeks WD
		ZsGreen1+ ApoE KO 8 weeks WD
		ZsGreen1+ ApoE KO16 weeks WD
		ZsGreen1+ ApoE KO 22 weeks WD (n = 3)
GSE253903	Single cell RNA seq	asymptomatic patients with carotid plaque (n = 6)
		symptomatic patients with carotid plaque (n = 6)
GSE43292	Expression profiling by array	stages I and II (n = 32)
		stage IV and over (n = 32)
GSE28829	Expression profiling by array	early carotid AS plaque (n = 13）
		advanced carotid AS plaque (n = 16)
GSE120521	Bulk RNA seq	Stable carotid AS plaque (n = 4)
		Unstable carotid AS plaque (n = 4)
GSE163154	Expression profiling by array	non-IPH carotid AS plaques (n = 16)
		IPH carotid AS plaques (n = 27)
GSE100927	Expression profiling by array	control tissue (n = 35)
		atherosclerotic (n = 69)
GTEx database	Bulk RNA seq	Healthy = 523, Atherosclerosis = 436
		Healthy = 523, Mild= 164, Severe= 42

## Sheet: Table S3
Table S3. Clinical information
Variables		Reference	IMA （n=6）	Carotid plaque （n=6）	P value
Sex		Male (%)	0 (0.0%)	1 (16.7%)	1
Smoking		Yes (%)	2 (33.3%)	3 (50.0%)	1
Drinking		Yes (%)	1 (16.7%)	0 (0.0%)	1
Diabetes		Yes (%)	4 (66.7%)	2 (33.3%)	0.564
Hyperlipidemia		Yes (%)	6 (100.0%)	4 (66.7%)	0.439
Hypertension		Yes (%)	5 (83.3%)	5 (83.3%)	1
Family history of CHD		Yes (%)	6 (100.0%)	6 (100.0%)	>0.999
Age		(year)	64.33 (15.33%)	67.83 (10.34%)	0.653
BMI		(kg/m2)	25.88 (2.18%)	24.50 (1.88%)	0.266
Systolic blood pressure		(mmHg)	133.00 (20.45%)	140.83 (18.28%)	0.5
Diastolic blood pressure		(mmHg)	77.17 (8.21%)	75.17 (11.36%)	0.734
Pulse pressure		(mmHg)	55.83 (17.76%)	65.67 (11.38%)	0.28
Heart rate		(beats)	68.67 (9.69%)	67.67 (5.75%)	0.832
Triglyceride		(mmol/L)	0.82 [0.71, 1.06]	1.26 [1.21, 1.93]	0.15
Total cholesterol		(mmol/L)	2.83 (0.80%)	4.67 (1.52%)	0.025
HDL cholesterol		(mmol/L)	0.78 (0.28%)	1.03 (0.22%)	0.121
LDL cholesterol		(mmol/L)	1.64 (0.61%)	3.03 (1.42%)	0.052
Fasting plasma glucose		(mmol/L)	7.56 [5.93, 9.71]	6.64 [5.52, 8.43]	0.631
Apolipoprotein A1		(g/L)	0.84 (0.26%)	1.14 (0.12%)	0.031
Apolipoprotein B		(g/L)	0.52 [0.46, 0.61]	0.82 [0.76, 0.88]	0.013
Creatinine		(umol/L)	84.24 (21.79%)	81.04 (9.78%)	0.75
ALT		(IU/L)	24.00 [15.50, 25.75]	17.50 [12.50, 24.75]	0.574
Method	Data are reported as mean ± standard deviation (X ± SD) or median (interquartile range) for normal or non-normally distributed continuous variables, and as counts with percentages [n, (%)] for categorical variables. Differences between continuous variables were analyzed using the Student’s unpaired t-test or Wilcoxon rank sum tests as ap-propriate, whereas differences between categorical variable…

## Sheet: Table S4
Table S4. DEG of MP-like SMCs(scRNA-seq dataset GSE253903)
	p_val	avg_log2FC	pct.1	pct.2	p_val_adj
RPS26	1.55329175702184e-55	-0.89559	0.681	0.947	4.32265563061608e-51
MTRNR2L1	4.52377349090113e-52	-4.31401	0.005	0.282	1.25892092478288e-47
GMFG	2.22330270347611e-48	-1.24543	0.208	0.608	6.18722909350366e-44
HCST	4.30620812606039e-45	-1.10519	0.229	0.638	1.19837465940135e-40
AL627171.2	6.35937784283731e-45	-1.15419	0.176	0.55	1.76975125988319e-40
MYH11	2.4935357284746e-42	-1.29052	0.283	0.683	6.93926057877196e-38
PPP1R14A	6.80784197248347e-42	-1.23682	0.364	0.768	1.89455434252242e-37
TSC22D3	6.15405590446531e-41	-0.738689	0.372	0.785	1.71261221765365e-36
CORO1A	4.69692083927727e-39	-1.00793	0.189	0.553	1.30710610036247e-34
CXCR4	7.91773813563595e-39	-1.24068	0.204	0.571	2.20342734576613e-34
RPS10	8.61978628826131e-39	-0.818992	0.707	0.941	2.39880032616024e-34
COL3A1	2.1279935188097e-38	2.18147435548836	0.776	0.613	5.92199316349551e-34
CD37	5.12763097834357e-38	-1.0264	0.181	0.525	1.42696842496323e-33
BTG1	5.50655438270981e-38	-0.937357	0.5	0.862	1.53241901916431e-33
TXNIP	9.45777273141472e-38	-0.957753	0.468	0.83	2.6320035734254e-33
ANAPC16	1.98986374190921e-37	-0.851266	0.429	0.784	5.53759180735915e-33
RGS5	3.22046681815519e-37	-0.996969	0.273	0.654	8.96223710824407e-33
MZT2A	6.4608609377485e-37	-0.676429	0.262	0.61	1.79799299036603e-32
PPDPF	8.52572880308509e-37	-0.698864	0.552	0.91	2.37262506861055e-32
CD3D	1.65866933289808e-35	-1.55575	0.09	0.383	4.61591088652207e-31
HIST1H4C	1.69392954965815e-35	-0.672955	0.381	0.741	4.71403654374366e-31
GADD45A	5.52491486813203e-35	-1.02512	0.344	0.704	1.53752855865246e-30
RAMP1	8.40441732423885e-35	-1.49836	0.244	0.569	2.33886529716243e-30
RESF1	8.46093349971282e-35	-0.682245	0.225	0.567	2.35459318363508e-30
COX7A2L	1.34152901190135e-34	-0.800312	0.373	0.727	3.73334108722028e-30
RPS3	1.53316855823509e-34	-0.609837	0.839	0.968	4.26665478071243e-30
RNASET2	1.73772685382692e-34	-0.996858	0.236	0.566	4.83592006151493e-30
B2M	1.80855511374718e-34	-0.575148	0.944	0.995	5.03302802604704e-30
RAC2	2.14411568401976e-34	-1.08049	0.13	0.441	5.9668595370586e-30
CD52	4.76948875107252e-34	-1.05359	0.168	0.504	1.32730102453597e-29
SH3BGRL	5.06449046053024e-33	-0.647117	0.466	0.81	1.40939705026096e-28
RPS4X	6.77993492958416e-33	-0.590562	0.822	0.972	1.88678809155398e-28
PRMT2	9.53031411685104e-33	-0.597224	0.284	0.624	2.65219111557848e-28
SFRP2	1.13541733315133e-32	2.27538721675536	0.472	0.186	3.15975289642683e-28
DCN	4.51393963902239e-32	2.39786844167011	0.535	0.285	1.25618426214354e-27
ERP29	2.45772254382386e-31	-0.694916	0.385	0.727	6.83959606720741e-27
ARHGDIB	3.57642064481344e-31	-0.591743	0.399	0.793	9.95282101245132e-27
LMOD1	4.61778247829499e-31	-1.12259	0.262	0.582	1.28508268588471e-26
TRBC2	1.20040117377415e-30	-1.60611	0.071	0.321	3.34059642649609e-26
HIST1H1D	1.28096997575995e-30	-2.12277	0.05	0.275	3.56481134554237e-26
CD53	1.34615611710602e-30	-0.690151	0.177	0.48	3.74621785829434e-26
EIF3G	2.88829354211935e-30	-0.606329	0.446	0.789	8.03783209836394e-26
DSTN	3.44593650246014e-30	-0.871461	0.693	0.943	9.58969669269632e-26
NOP53	3.62900560081444e-30	-0.60315	0.465	0.824	1.00991596865065e-25
HIST1H1C	5.48298013049383e-30	-1.48667	0.114	0.374	1.52585854051513e-25
ISG20	7.04232134260988e-30	-1.857	0.093	0.342	1.9598076064349e-25
CSRP2	8.48267667462421e-30	-1.45445	0.159	0.441	2.36064409178117e-25
LUM	1.11201640541753e-29	1.58144009666388	0.607	0.363	3.09463045463645e-25
CD2	1.70701176186779e-29	-1.42476	0.098	0.362	4.75044303210188e-25
SMOC2	3.27352073801057e-29	-1.02264	0.249	0.564	9.10988086180963e-25
COL1A2	3.96557910048582e-29	1.25581091516722	0.837	0.757	1.1035810078742e-24
VAMP2	4.1712336454246e-29	-0.578329	0.341	0.67	1.16081261118521e-24
CD69	6.22029035292951e-29	-1.1254	0.099	0.36	1.73104460231675e-24
GZMA	7.08156151197517e-29	-1.56248	0.083	0.332	1.97072775316757e-24
IER2	7.93698109289188e-29	-0.664338	0.457	0.785	2.20878246834088e-24
SARAF	7.99189338786463e-29	-0.549267	0.446	0.816	2.22406401090885e-24
ZFP36L2	1.05658525073494e-28	-0.737342	0.509	0.828	2.94037109427027e-24
EVI2B	1.60112102076376e-28	-1.0014	0.103	0.356	4.45575968868347e-24
ZFAS1	2.62728543767231e-28	-0.605205	0.539	0.858	7.31147264449827e-24
GIMAP7	2.92548996569917e-28	-0.923291	0.112	0.374	8.14134602554421e-24
LSP1	3.08900433296589e-28	-0.908137	0.169	0.452	8.59639015821078e-24
CD48	1.30007231106566e-27	-1.15249	0.112	0.363	3.61797123446463e-23
SMDT1	1.74743216780721e-27	-0.543123	0.406	0.723	4.86292897979068e-23
ITGB1BP1	4.34717420156022e-27	-0.930763	0.287	0.571	1.20977510855219e-22
EIF3D	5.00591039393106e-27	-0.607327	0.341	0.647	1.39309480352707e-22
RPL5	7.84954045176124e-27	-0.507326	0.792	0.947	2.18444861232064e-22
CD3E	1.01712025478691e-26	-1.57448	0.076	0.303	2.8305439570465e-22
DDIT4	1.25219997334757e-26	-0.960751	0.26	0.557	3.48474730582896e-22
TIMP1	1.46574816282044e-26	0.696939949215808	0.946	0.954	4.07903056231299e-22
GPSM3	2.53670325586682e-26	-0.65504	0.165	0.431	7.05939149075176e-22
RPL36AL	3.28465751113467e-26	-0.522016	0.689	0.938	9.14087338773669e-22
DNAJB1	3.37466167375089e-26	-0.759608	0.207	0.486	9.39134597188136e-22
FYB1	3.42169365825424e-26	-0.555599	0.193	0.488	9.52223128155572e-22
LDHB	4.56760835341331e-26	-0.63818	0.402	0.691	1.27111972867139e-21
FAM49B	4.59009674273279e-26	-0.513869	0.177	0.45	1.27737802253511e-21
FNBP1	7.44401108507331e-26	-0.771505	0.225	0.5	2.07159384486505e-21
DNAJC19	7.91166044457052e-26	-0.669487	0.27	0.543	2.20173598511953e-21
PLAAT4	9.13111701808628e-26	-1.05024	0.238	0.511	2.54109855496323e-21
IKZF1	9.29795463430109e-26	-0.899028	0.099	0.333	2.58752779517965e-21
TRAC	9.56847091415127e-26	-1.40401	0.084	0.31	2.66280977069916e-21
GZMK	1.14730686342438e-25	-1.87846	0.061	0.271	3.19284027022369e-21
PCED1B-AS1	1.18004265353364e-25	-1.24952	0.12	0.36	3.28394070051878e-21
NDUFA12	2.19444640240822e-25	-0.513931	0.389	0.695	6.10692489326185e-21
DUSP2	2.51861322764449e-25	-1.18194	0.092	0.323	7.00904875121185e-21
C12orf75	5.42723905255459e-25	-0.71649	0.335	0.629	1.51034635593542e-20
RPL37A	5.49966093164505e-25	0.522696973189946	0.929	0.963	1.5305006406675e-20
CD3G	6.57102602132158e-25	-1.2256	0.078	0.298	1.82865083147358e-20
PLN	9.14046319157371e-25	-0.932066	0.287	0.589	2.54369950158305e-20
ITGA8	9.48361085563545e-25	-0.744826	0.318	0.631	2.63919406501479e-20
GYPC	1.13238887940325e-24	-0.690603	0.394	0.691	3.1513250124913e-20
PEBP1	1.59675026381179e-24	-0.578726	0.544	0.848	4.44359630916184e-20
JUND	1.89675192515179e-24	-0.512833	0.561	0.871	5.27847093250493e-20
COPRS	2.58786593704635e-24	-0.650634	0.353	0.642	7.2017721162063e-20
ITGB2	3.50099252857898e-24	-0.683894	0.224	0.512	9.74291210778245e-20
CLEC2B	3.59240761205786e-24	-0.663504	0.15	0.408	9.99731114359583e-20
CCL2	4.61871988362173e-24	2.75220944384937	0.504	0.301	1.28534355641309e-19
PSIP1	6.79309637954202e-24	-0.667335	0.301	0.582	1.89045079146275e-19
RCAN2	8.17525698872848e-24	-0.856807	0.18	0.449	2.27509226739325e-19
OCIAD2	8.20841298898994e-24	-1.24875	0.18	0.431	2.28431925070601e-19
LTB	9.59711412604785e-24	-1.19135	0.08	0.293	2.67078089013786e-19
EEF1D	9.82744200092981e-24	-0.538733	0.671	0.934	2.73487883443876e-19
METTL23	1.03520309804084e-23	-1.0229	0.172	0.417	2.88086670153784e-19
SLA	1.12450523705684e-23	-0.769452	0.138	0.388	3.12938562420547e-19
POLR3GL	1.20957368686596e-23	-0.630279	0.239	0.505	3.36612261317928e-19
CYFIP2	1.34151430270608e-23	-2.15394	0.079	0.28	3.73330015300076e-19
SYNRG	1.5226758576912e-23	-1.01569	0.136	0.369	4.23745464436884e-19
SNHG8	2.94120386354687e-23	-0.522295	0.382	0.683	8.18507623186459e-19
GIMAP1	4.04539773174086e-23	-1.67085	0.076	0.277	1.12579373476616e-18
MUSTN1	4.59640545806709e-23	-2.86983	0.047	0.222	1.27913367492549e-18
DOK2	4.84923640857027e-23	-0.763787	0.071	0.273	1.34949400014102e-18
YPEL3	5.24460515907835e-23	-0.587197	0.319	0.628	1.45952116971992e-18
CST7	7.14891012232848e-23	-1.40317	0.076	0.282	1.98947019794279e-18
HMGB2	9.66713648859815e-23	-0.738969	0.231	0.489	2.69026741341198e-18
HAGH	1.59824025485093e-22	-0.850793	0.226	0.48	4.44774280522465e-18
LSM4	1.94330082502379e-22	-0.768022	0.231	0.48	5.40801186595871e-18
SMAP2	2.51204470624022e-22	-0.559688	0.199	0.456	6.9907692129959e-18
LHFPL6	3.65598076470027e-22	-0.779994	0.354	0.613	1.01742288700844e-17
COL1A1	3.78799884745927e-22	1.87216410483645	0.654	0.5	1.05416219925944e-17
LCK	4.44803897062902e-22	-1.78996	0.049	0.225	1.23784476513635e-17
PLAAT3	6.89416587824185e-22	-0.773586	0.297	0.571	1.91857742225592e-17
PNISR	7.37964266435337e-22	-0.525622	0.386	0.676	2.0536807570629e-17
NFKBIA	7.70687419870394e-22	-0.572595	0.5	0.793	2.14474602075732e-17
APOBEC3G	8.4290635131522e-22	-0.793172	0.097	0.305	2.34572408507512e-17
FXYD1	8.4961022698451e-22	-0.501504	0.38	0.677	2.36438030067519e-17
RPL13A	8.90760972479916e-22	0.689801079275406	0.888	0.961	2.47889871031436e-17
GSTM3	9.08588452420277e-22	-0.881699	0.171	0.404	2.52851080424039e-17
APBB1IP	9.79131562800341e-22	-0.931419	0.111	0.326	2.72482522611707e-17
RGS1	1.06642334940917e-21	-0.514951	0.194	0.472	2.96774953907078e-17
PAXX	1.2178937577463e-21	-0.657674	0.261	0.518	3.38927653843219e-17
SNHG12	1.59781865313031e-21	-1.13802	0.097	0.296	4.44656952979634e-17
GPR183	1.83955280726141e-21	-0.74678	0.13	0.355	5.11929150732778e-17
LEPROTL1	1.84751027917376e-21	-0.622646	0.262	0.518	5.14143635591265e-17
H1FX	2.42963941681357e-21	-0.51709	0.293	0.562	6.7614435330505e-17
IL7R	3.09761955961975e-21	-1.29682	0.089	0.294	8.6203654724658e-17
TGFB1I1	7.04182714614538e-21	-0.747989	0.335	0.605	1.9596700765008e-16
CCT8	7.59001762231586e-21	-0.538701	0.307	0.587	2.11222600411428e-16
HLA-B	8.32304693561951e-21	-0.517337	0.721	0.95	2.31622073171355e-16
PPP1R10	8.67653011518716e-21	-0.697199	0.239	0.479	2.41459156575544e-16
PLP2	9.00266655210343e-21	-0.607022	0.403	0.683	2.50535207478486e-16
MXRA7	1.11725104347212e-20	-0.502057	0.398	0.667	3.10919792887855e-16
RCSD1	1.46727337053568e-20	-0.877273	0.105	0.312	4.08327506286375e-16
TSTD1	1.59383539167105e-20	-0.955628	0.195	0.427	4.43548451148135e-16
AL499604.1	2.25686231362636e-20	-0.869812	0.078	0.268	6.28062213259081e-16
TNS1	2.44737561536473e-20	-0.511684	0.323	0.599	6.8108015999985e-16
AC025164.1	3.08963229158721e-20	-1.61028	0.061	0.234	8.59813770425805e-16
KCNMA1	3.17307424849339e-20	-1.25547	0.147	0.365	8.83034832613225e-16
NMT1	3.31205315060572e-20	-0.770835	0.208	0.438	9.21711271282065e-16
PIN1	3.73022916037717e-20	-0.559202	0.311	0.569	1.03808547304136e-15
DCXR	4.14910721141624e-20	-1.03662	0.183	0.408	1.15465504586502e-15
UCP2	8.55174379706406e-20	-0.923578	0.129	0.344	2.37986478128496e-15
HIST1H3D	1.22585710617921e-19	-0.684414	0.034	0.183	3.41143774078612e-15
ECH1	1.44098019489808e-19	-0.638058	0.279	0.523	4.01010378438188e-15
SVBP	1.63579269085196e-19	-0.952164	0.142	0.348	4.55224747937193e-15
MYL9	1.78175969654458e-19	-0.719569	0.645	0.895	4.95845905951391e-15
CSRP1	1.82219106978095e-19	-0.732264	0.444	0.725	5.07097552809339e-15
CD84	2.05045710762658e-19	-0.747808	0.099	0.301	5.706217084814e-15
HNRNPH3	2.48666261138963e-19	-0.60683	0.329	0.585	6.9201333812362e-15
ALOX5AP	2.71640703379634e-19	-0.653923	0.138	0.358	7.55948913435183e-15
ETS1	2.7813654053246e-19	-0.525478	0.225	0.466	7.74026178647783e-15
HLA-F	3.78491115162177e-19	-0.645651	0.239	0.473	1.05330292438482e-14
GZMM	4.25408034777965e-19	-1.13997	0.059	0.23	1.1838680199836e-14
COL6A3	4.59876269055098e-19	1.91281679895051	0.519	0.349	1.27978966915343e-14
CTSS	5.56351601646905e-19	-0.632917	0.249	0.493	1.54827087222317e-14
ACTA2	6.82912724911768e-19	-0.767117	0.534	0.794	1.90047782215696e-14
SORBS1	7.61274349369393e-19	-0.906493	0.169	0.385	2.11855038686008e-14
ISG15	7.96219565288993e-19	-0.664555	0.305	0.559	2.21579942824274e-14
MRVI1	8.64500894734011e-19	-0.741266	0.186	0.41	2.40581953995528e-14
MPC1	9.0138350541916e-19	-0.54456	0.282	0.516	2.50846015723098e-14
LIME1	1.23005934306809e-18	-1.30492	0.083	0.262	3.42313214582418e-14
NDUFB5	1.40085818848498e-18	-0.618675	0.317	0.553	3.89844825273486e-14
SKAP1	1.44390275985875e-18	-1.90077	0.044	0.193	4.01823699041091e-14
TCEAL3	1.45353791034718e-18	-0.683706	0.331	0.578	4.04505065070516e-14
C11orf96	1.49387107161791e-18	-1.11025	0.397	0.64	4.15729380520548e-14
ITM2A	1.80952473528347e-18	-0.911293	0.081	0.259	5.03572638582038e-14
SMCHD1	1.90669900590809e-18	-0.746383	0.245	0.473	5.30615266354162e-14
DDRGK1	2.27859164355863e-18	-0.545144	0.225	0.447	6.34109268485931e-14
NCF1	2.68081058197296e-18	-1.47217	0.094	0.271	7.46042776857256e-14
CYTIP	2.71366850425257e-18	-0.855483	0.11	0.303	7.55186808048447e-14
ANXA11	2.88658186188613e-18	-0.572563	0.349	0.613	8.03306866344291e-14
IL6	3.23844952573684e-18	7.13226441992173	0.16	0.018	9.01228118517304e-14
LBH	3.65126257509259e-18	-0.647677	0.23	0.468	1.01610986202252e-13
PGP	3.69855870793811e-18	-0.994622	0.171	0.374	1.0292719028321e-13
CYSTM1	4.20234741201861e-18	-0.587425	0.297	0.539	1.16947126129066e-13
ADGRE5	4.91871499016007e-18	-0.546109	0.207	0.434	1.36882919461165e-13
FRG1	6.18470999401258e-18	-0.678611	0.247	0.466	1.72114294423376e-13
TRBC1	6.71711503146197e-18	-1.67531	0.044	0.191	1.86930594210555e-13
RPS4Y1	6.75510957272191e-18	-0.5433	0.479	0.748	1.87987944299278e-13
CDKN1C	6.95161695881405e-18	-0.822355	0.165	0.376	1.93456548346836e-13
USP3	7.79532908322207e-18	-0.887605	0.13	0.317	2.16936213056987e-13
TRAF3IP3	8.16432832199769e-18	-1.03724	0.058	0.216	2.27205092872874e-13
XIST	8.492674467606e-18	-6.77427	0.001	0.096	2.36342637759007e-13
PPP1R12B	9.54678099512164e-18	-0.842239	0.265	0.5	2.6567736831324e-13
IL32	9.74723680661573e-18	-0.963639	0.307	0.541	2.71255853091309e-13
PRKG1	1.2778101677902e-17	-0.549427	0.224	0.456	3.55601791594335e-13
VMO1	1.4765078549712e-17	-1.94602	0.087	0.254	4.10897370959934e-13
KLF2	1.47683691910247e-17	-0.507045	0.306	0.571	4.10988946217026e-13
DGCR6L	1.51005681332101e-17	-0.802769	0.234	0.454	4.20233710579103e-13
SEPTIN6	1.53317701485383e-17	-1.19997	0.12	0.303	4.26667831463672e-13
SAP30	1.55549273022234e-17	-0.57968	0.22	0.443	4.32878071893575e-13
GADD45G	1.81983240076682e-17	-1.09528	0.109	0.298	5.064411588094e-13
ZNF511	2.04159382520268e-17	-0.599696	0.137	0.324	5.68155145615653e-13
FAM200B	2.43609554674785e-17	-0.560441	0.214	0.434	6.77941029704459e-13
ARHGAP10	2.7276153974886e-17	-0.690899	0.227	0.447	7.59068088967103e-13
AC007952.4	3.00980277595468e-17	-1.57374	0.088	0.257	8.37598014520428e-13
MXI1	3.2674386005903e-17	-1.02204	0.185	0.387	9.09295488158275e-13
GRN	3.4056208364932e-17	-0.502369	0.355	0.594	9.47750222587693e-13
TPM2	4.65625926397246e-17	-0.743987	0.709	0.911	1.2957903905709e-12
ARRB2	4.95824445390512e-17	-0.616103	0.132	0.326	1.37982984907725e-12
RPP21	5.11071473216973e-17	-0.805644	0.261	0.48	1.42226080281551e-12
C1D	5.31426661545858e-17	-0.598921	0.203	0.415	1.47890725641597e-12
C22orf39	5.48457697228955e-17	-1.14647	0.128	0.31	1.52630292561846e-12
CCL4	5.55318429760826e-17	-1.17194	0.211	0.422	1.5453956581814e-12
PARVG	5.61523274340451e-17	-0.674928	0.066	0.227	1.56266312016204e-12
MEAF6	5.77262202122533e-17	-0.557756	0.238	0.459	1.6064629822868e-12
NTAN1	7.39041159818222e-17	-0.922343	0.191	0.39	2.05667764365813e-12
CPNE1	8.22260020695485e-17	-0.515428	0.193	0.399	2.28826741159346e-12
NCKAP1L	9.2059671639287e-17	-0.711855	0.096	0.273	2.56192860204972e-12
VCAN	9.47463640500973e-17	0.822430868978472	0.77	0.722	2.63669656515016e-12
UBE2Q1	1.01241804357869e-16	-0.662781	0.132	0.317	2.81745817347514e-12
IL2RG	1.06775827889679e-16	-0.619802	0.09	0.264	2.97146451434189e-12
JAML	1.1609800314709e-16	-0.673274	0.075	0.239	3.23089132958037e-12
SYNE2	1.56371029576294e-16	-0.517755	0.247	0.472	4.35164938207869e-12
STMN1	1.60634184445886e-16	-1.05795	0.128	0.307	4.47028871894455e-12
NCF4	1.6121833986355e-16	-0.56278	0.078	0.243	4.48654518006272e-12
SURF1	1.90350040042948e-16	-0.602461	0.257	0.479	5.29725126435521e-12
CNN1	2.0061105799602e-16	-1.02631	0.198	0.404	5.58280513297124e-12
TTLL7	2.10748179092655e-16	-1.00973	0.171	0.372	5.8649110759695e-12
RBCK1	2.19084034674884e-16	-0.969339	0.218	0.426	6.09688960096736e-12
PDCD7	2.54034165535288e-16	-0.705179	0.18	0.381	7.06951679268153e-12
NUDT16	2.59677254158697e-16	-0.886085	0.168	0.36	7.22655830598239e-12
BEX4	3.21671742674575e-16	-0.898523	0.159	0.353	8.95180292689075e-12
ARHGAP30	3.33307636428776e-16	-0.741055	0.101	0.273	9.27561821417641e-12
CLEC2D	3.3450279149554e-16	-0.67873	0.065	0.22	9.30887818452937e-12
STX8	3.48172527262833e-16	-0.732717	0.222	0.426	9.68929326119738e-12
TNF	4.09287304817396e-16	-1.74988	0.053	0.195	1.13900564057633e-11
AC091271.1	4.28911645394193e-16	-1.23437	0.037	0.168	1.1936182179675e-11
DACT3	4.30575549726316e-16	-0.859731	0.107	0.278	1.19824869733336e-11
TLE4	4.58447870085721e-16	-0.851343	0.151	0.342	1.27581457766155e-11
CAPG	4.79265000715444e-16	-0.534614	0.243	0.457	1.33374657049101e-11
LY86	5.78345213160734e-16	-1.04606	0.067	0.218	1.60947689370501e-11
KANK2	5.87454163034606e-16	-0.596993	0.244	0.468	1.634826190309e-11
TAGLN	8.37406258189701e-16	-0.700238	0.836	0.938	2.33041787591612e-11
COA5	8.82812746011354e-16	-0.684352	0.154	0.34	2.456779590875e-11
NSMCE1	8.87485020835309e-16	-0.534931	0.181	0.372	2.46978206448258e-11
RALY	1.04158103890238e-15	-0.524849	0.265	0.484	2.89861587316145e-11
LETMD1	1.06040558536942e-15	-0.893786	0.103	0.273	2.95100270352455e-11
TBC1D10C	1.10490456922455e-15	-1.22974	0.065	0.215	3.07483892569499e-11
OSBPL1A	1.39036498262356e-15	-0.928664	0.147	0.333	3.8692467101431e-11
TIMM17B	1.56425873783492e-15	-0.920349	0.171	0.353	4.3531756415208e-11
CCNDBP1	1.61248235338548e-15	-0.660769	0.216	0.426	4.48737714123644e-11
HNRNPUL1	1.67172293230963e-15	-0.584934	0.252	0.463	4.65223774832447e-11
MCAM	1.85195922834132e-15	-0.605882	0.227	0.45	5.15381733655105e-11
CCDC115	1.91608839839446e-15	-0.86305	0.171	0.356	5.33228240389193e-11
MX1	1.94058904703584e-15	-0.874183	0.132	0.312	5.40046525899604e-11
SORT1	2.09380205512488e-15	-0.526368	0.196	0.401	5.82684173920702e-11
NQO2	2.09447749279811e-15	-0.718787	0.181	0.369	5.82872141470785e-11
TRAPPC6A	2.416051555076e-15	-0.72379	0.099	0.262	6.723629872621e-11
GPR34	2.49906524580087e-15	-1.78816	0.057	0.197	6.95464867253923e-11
ARHGAP4	2.6214382101751e-15	-1.03066	0.084	0.239	7.29520039509628e-11
ILF3-DT	2.63247260758732e-15	-0.85015	0.103	0.268	7.32590801965475e-11
SLMAP	2.83317089053783e-15	-0.535297	0.19	0.39	7.88443127127773e-11
HACD1	2.88477332118041e-15	-1.50291	0.097	0.257	8.02803567551296e-11
RHOH	3.29974276019399e-15	-1.62558	0.054	0.191	9.18285412734386e-11
SPARC	3.59070110375845e-15	0.756725462869555	0.81	0.86	9.99256210164939e-11
LCP2	3.95868296049429e-15	-0.879664	0.102	0.266	1.10166188107596e-10
MAFB	4.207357336957e-15	-0.821425	0.185	0.378	1.17086547330176e-10
BTN3A2	4.34418706952783e-15	-0.841249	0.137	0.312	1.2089438195789e-10
IDI1	4.43232899626117e-15	-0.746548	0.128	0.301	1.23347283636952e-10
SPI1	4.91066938241652e-15	-0.532891	0.123	0.305	1.36659018243269e-10
ACAP1	5.2041834994303e-15	-0.990807	0.109	0.271	1.44827222605646e-10
MRPL1	5.39052139271062e-15	-1.06519	0.138	0.31	1.50012819837744e-10
TCEAL2	6.43444008039423e-15	-1.31015	0.096	0.254	1.79064032997291e-10
GRK2	6.53699308812363e-15	-0.725382	0.159	0.342	1.81917980649393e-10
CCN3	6.78165626828578e-15	-0.816724	0.304	0.521	1.88726712290125e-10
SAMSN1	7.30489612518774e-15	-0.720145	0.124	0.303	2.0328795426785e-10
PLIN2	8.01512639754054e-15	-0.601136	0.154	0.34	2.23052952517156e-10
LYAR	8.31490496220293e-15	-0.833442	0.145	0.316	2.31395490193145e-10
RERGL	9.07151736298086e-15	-2.1698	0.063	0.202	2.52451256694394e-10
HINT2	1.01125353101628e-14	-0.753246	0.229	0.424	2.81421745146521e-10
MFSD10	1.02453585119612e-14	-0.669893	0.226	0.42	2.85118082029369e-10
IDH3B	1.0567188446176e-14	-0.99726	0.145	0.323	2.94074287268633e-10
ANXA4	1.11935305462927e-14	-0.508277	0.305	0.537	3.1150476157278e-10
KANSL1-AS1	1.34722239739642e-14	-1.29774	0.056	0.19	3.7491852097145e-10
SCRG1	1.37556390141673e-14	-0.970285	0.127	0.296	3.82805678125262e-10
WAS	1.37724711680136e-14	-0.824185	0.092	0.25	3.83274100134649e-10
ABRACL	1.40321789000012e-14	-0.64809	0.231	0.426	3.90501506608135e-10
CFD	1.57700339986026e-14	-0.959614	0.098	0.259	4.38864276147111e-10
CUTC	1.93107408859055e-14	-1.22801	0.081	0.232	5.37398608113864e-10
CARHSP1	2.08313422853494e-14	-0.562848	0.257	0.465	5.79715424458988e-10
HLA-DMA	2.10887905633843e-14	-0.52096	0.208	0.41	5.86879952588422e-10
SMIM10	2.24311434683476e-14	-0.853108	0.155	0.333	6.24236291580645e-10
ZNHIT3	2.44151604874398e-14	-0.570799	0.183	0.371	6.79449501204963e-10
U2AF1L4	2.85371531195533e-14	-1.05871	0.075	0.218	7.94160434164049e-10
COMMD8	2.87563648939877e-14	-0.85655	0.161	0.332	8.00260878634784e-10
TRAPPC10	3.03719854620932e-14	-0.574095	0.085	0.234	8.45221983424592e-10
GABPB1-IT1	3.54002006108529e-14	-0.525632	0.138	0.312	9.85152182799424e-10
SPOCK2	3.57803706629447e-14	-1.27616	0.04	0.163	9.95731935179087e-10
EXOSC8	4.55227043287759e-14	-0.667467	0.155	0.333	1.2668513387655e-09
ISYNA1	4.82704370334414e-14	-1.73592	0.116	0.268	1.34331799220364e-09
GPR65	4.85893297959097e-14	-0.982239	0.072	0.213	1.35219245889037e-09
SNRNP35	5.1234951857628e-14	-0.548016	0.159	0.332	1.42581747524593e-09
GPRIN3	5.99924211668599e-14	-0.536277	0.094	0.25	1.66952908865254e-09
AL118516.1	6.07311790595473e-14	-1.03419	0.071	0.211	1.69008798204814e-09
REL	6.97857557643905e-14	-0.593288	0.149	0.324	1.94206779716722e-09
FILIP1L	7.65683999537575e-14	-0.577903	0.385	0.619	2.13082200231312e-09
CARD16	7.66656710154267e-14	-0.510102	0.199	0.381	2.13352895868831e-09
NMRK1	7.84120133132048e-14	-0.541274	0.154	0.333	2.18212791849318e-09
LIMD2	9.33132687695386e-14	-0.861946	0.142	0.307	2.59681495658749e-09
GLOD4	1.19789003486647e-13	-0.507482	0.185	0.362	3.3336081780299e-09
ADRA2C	1.23442956493509e-13	-3.76184	0.012	0.099	3.43529403625787e-09
SUGCT	1.24002051609213e-13	-0.53556	0.289	0.496	3.45085309423278e-09
NDUFA10	1.30427583116502e-13	-0.725515	0.244	0.433	3.62966921054913e-09
SP110	1.31910848265607e-13	-0.582481	0.183	0.367	3.67094699638358e-09
RBPMS	1.32850361895487e-13	-0.507006	0.286	0.505	3.69709272118952e-09
RNASEH2B	1.36762246833598e-13	-0.768491	0.147	0.316	3.80595656713219e-09
FCER1G	1.36906289311884e-13	-0.744812	0.211	0.397	3.80996512526041e-09
PRUNE2	1.90615286319926e-13	-0.510234	0.161	0.333	5.30463280299722e-09
OLA1	2.03967013672365e-13	-0.518166	0.203	0.387	5.67619802348824e-09
UNC93B1	2.07337933959439e-13	-0.79735	0.114	0.268	5.77000736415722e-09
DHPS	2.13160129443236e-13	-0.749299	0.177	0.351	5.93203324227581e-09
COPS4	2.21978523929912e-13	-0.790519	0.132	0.293	6.17744034244551e-09
EFHD1	2.38545445716952e-13	-0.694668	0.189	0.372	6.63848120885705e-09
DDIT3	2.61795055313661e-13	-0.666718	0.169	0.34	7.28549459432388e-09
MIF4GD	2.93472628241263e-13	-0.790973	0.14	0.303	8.16704977132611e-09
CD27	2.96796578367418e-13	-2.35224	0.025	0.126	8.25955197938687e-09
PRPF31	3.14678118790436e-13	-0.788744	0.199	0.376	8.75717736781904e-09
SNHG1	3.35093971908792e-13	-1.07137	0.092	0.236	9.32533014424978e-09
C12orf65	3.37380822023701e-13	-0.852094	0.133	0.289	9.38897089609757e-09
CCDC144A	3.90365421202032e-13	-0.999623	0.062	0.191	1.08634793066314e-08
CDC14A	4.04554551060224e-13	-1.8341	0.035	0.144	1.1258348601455e-08
CITED2	4.22354338060021e-13	-0.635022	0.23	0.422	1.17536988738723e-08
AKAP7	4.26986986037296e-13	-1.22607	0.063	0.191	1.18826208344319e-08
IFI30	4.29658936647846e-13	-0.817836	0.187	0.374	1.19569785479729e-08
SH2D1A	4.51684241193097e-13	-1.56172	0.026	0.128	1.25699207481627e-08
TSPYL2	4.78072190985244e-13	-0.685955	0.163	0.33	1.33042710029283e-08
CSKMT	4.78571914080192e-13	-0.647735	0.11	0.262	1.33181777969377e-08
SYNPO2	5.04717151158678e-13	-0.571528	0.247	0.45	1.40457735995948e-08
HBP1	5.25124855545751e-13	-0.700626	0.207	0.394	1.46136996049827e-08
RCAN3	5.36256537579358e-13	-0.818581	0.066	0.197	1.49234831842959e-08
GATD3B	5.44687061405127e-13	-0.758099	0.083	0.222	1.51580962318433e-08
SNHG25	5.45592000067546e-13	-1.47778	0.096	0.236	1.51832797698797e-08
TRADD	5.67212857633135e-13	-0.715369	0.2	0.371	1.57849666150725e-08
ARHGAP15	5.75147381892142e-13	-0.876813	0.05	0.172	1.60057764906764e-08
TMEM238	6.26489599713945e-13	-1.23462	0.056	0.177	1.74345790704394e-08
CDKN1B	6.44604715489309e-13	-0.660747	0.199	0.371	1.7938704627352e-08
RNF125	7.05307397588059e-13	-1.93589	0.03	0.133	1.96279995674781e-08
PIK3IP1	7.69540824766657e-13	-0.700003	0.145	0.31	2.14155516124313e-08
LILRB4	8.20635392335066e-13	-1.07729	0.075	0.209	2.28374623332926e-08
CWF19L2	8.69507149816591e-13	-0.662974	0.168	0.333	2.41975144722459e-08
MPLKIP	8.74510159831117e-13	-0.534773	0.187	0.356	2.43367432379401e-08
INPP4B	8.97567038551563e-13	-0.780886	0.124	0.28	2.49783931158514e-08
MX2	9.00658012971248e-13	-0.723139	0.056	0.177	2.50644118429769e-08
BIN1	9.175445372078e-13	-1.10042	0.102	0.245	2.55343469259559e-08
FBXO32	9.67989865850565e-13	-0.518042	0.243	0.438	2.69381899767554e-08
SBSPON	9.78674497942212e-13	-1.65423	0.05	0.168	2.72355326032338e-08
SEPTIN1	1.03506174844259e-12	-0.790842	0.098	0.241	2.88047333974088e-08
XPC	1.06148644584308e-12	-0.526661	0.183	0.358	2.9540106301367e-08
SERTAD1	1.10396395107129e-12	-0.891182	0.216	0.39	3.0722212794363e-08
ICAM3	1.17128021351912e-12	-0.636997	0.152	0.312	3.25955570620237e-08
ITGAL	1.19779653285431e-12	-0.97799	0.043	0.156	3.33334797128026e-08
PSMB8-AS1	1.29349095670436e-12	-1.29447	0.056	0.176	3.59965598341257e-08
TSR2	1.32357751091621e-12	-0.748645	0.209	0.388	3.68338385512872e-08
ITGA7	1.36261015780643e-12	-1.37345	0.079	0.213	3.7920078081595e-08
HOPX	1.42130014416827e-12	-0.841108	0.044	0.161	3.95533617120589e-08
TBCC	1.43675756098184e-12	-0.733927	0.107	0.252	3.99835261645636e-08
AC092164.1	1.67103566984759e-12	-1.29558	0.071	0.2	4.65032516561887e-08
RPS11	1.76181179136211e-12	0.507472975310402	0.87	0.94	4.90294603418162e-08
BCL11B	1.92748445440987e-12	-0.874685	0.062	0.19	5.36399648817721e-08
ACTG2	1.93795737458514e-12	-1.38997	0.109	0.254	5.393141577733e-08
FCGR1A	2.1007946023925e-12	-0.539144	0.088	0.227	5.84630129899808e-08
PILRA	2.10119284755935e-12	-0.65649	0.063	0.19	5.84740957547292e-08
MIR497HG	2.52272615756641e-12	-1.19837	0.109	0.252	7.02049462389156e-08
NCBP2AS2	2.76355143168683e-12	-0.717393	0.18	0.342	7.69068727924127e-08
TMEM242	2.89467037344877e-12	-0.658879	0.167	0.328	8.05557818227059e-08
CXCL16	2.95568677425666e-12	-0.697065	0.152	0.314	8.22538072407887e-08
MS4A4A	2.955835179197e-12	-0.66186	0.083	0.22	8.22579372018733e-08
ADSL	3.2932999506224e-12	-0.971312	0.143	0.294	9.16492443258708e-08
RABGAP1L	3.41130620291496e-12	-0.60954	0.128	0.284	9.49332403209205e-08
TNC	3.41157543680675e-12	1.24184	0.373	0.223	9.49407328308949e-08
TCEAL1	3.41320402481819e-12	-0.574804	0.164	0.324	9.49860548066654e-08
PPP1R35	3.45270302650011e-12	-0.791366	0.158	0.314	9.60852725244715e-08
CASP1	3.77987420756369e-12	-1.07747	0.118	0.261	1.0519011932229e-07
KIF20B	4.17973600020678e-12	-1.17591	0.047	0.16	1.16317873149754e-07
DESI2	4.43123013095632e-12	-0.507287	0.214	0.392	1.23316703314383e-07
C1QC	4.53815145242455e-12	-1.00364	0.151	0.31	1.26292216769523e-07
S1PR4	4.60823975569896e-12	-2.03835	0.028	0.126	1.28242704161346e-07
SNRNP27	4.83658208435518e-12	-0.711824	0.182	0.344	1.3459724282552e-07
CHI3L2	5.46520747492519e-12	1.99523646214783	0.165	0.046	1.52091258819693e-07
G0S2	5.94629278613951e-12	3.14104847579048	0.265	0.128	1.65479381945476e-07
AC005520.2	6.41129104978458e-12	-2.66329	0.012	0.09	1.78419818624455e-07
PDE3B	6.54623399969913e-12	-1.96262	0.022	0.112	1.82175145977627e-07
BEX5	6.81354021000424e-12	-2.51831	0.032	0.129	1.89614010504208e-07
CYP1B1	6.82844110475615e-12	2.83328040094488	0.271	0.14	1.90028687504259e-07
MAN2B2	6.88078922480759e-12	-1.05334	0.115	0.257	1.9148548333717e-07
PTPN6	7.00570000502459e-12	-0.510617	0.102	0.243	1.94961625439829e-07
HOTAIRM1	7.08104380083005e-12	-0.516877	0.083	0.215	1.97058367933299e-07
TP53TG1	7.43993509036176e-12	-0.599675	0.176	0.337	2.07045953629677e-07
GALM	7.50535085593935e-12	-0.632236	0.092	0.223	2.08866408969936e-07
LRRC25	8.00734732601119e-12	-0.671972	0.059	0.177	2.22836468735565e-07
RSBN1	8.62007096397507e-12	-0.634117	0.178	0.337	2.39887954856462e-07
PDCD2	8.67109518059954e-12	-0.528813	0.202	0.367	2.41307907780905e-07
NAAA	8.85616591420546e-12	-0.64723	0.115	0.257	2.46458241226424e-07
TAF12	8.98518062787545e-12	-0.510282	0.156	0.31	2.50048591693146e-07
DNPH1	9.25436818024167e-12	-0.5313	0.216	0.376	2.57539812087945e-07
WIPI2	9.39179157360769e-12	-0.635085	0.189	0.351	2.61364167701928e-07
SERPINA1	9.57770318950251e-12	-0.531447	0.112	0.261	2.66537902060665e-07
CSF1R	9.58761807702269e-12	-0.539948	0.124	0.277	2.66813823465464e-07
ARHGAP9	9.79041484454605e-12	-1.26227	0.043	0.151	2.72457454708872e-07
GIMAP5	9.91129104062826e-12	-1.50521	0.049	0.16	2.75821318369644e-07
TATDN1	1.0076171216308e-11	-0.525481	0.161	0.321	2.80409768778636e-07
POSTN	1.01689706187559e-11	1.30427786639869	0.526	0.371	2.82992283349357e-07
ARL16	1.14583059548706e-11	-0.587336	0.16	0.316	3.18873196418093e-07
HAND2	1.22175075058366e-11	-1.64046	0.036	0.138	3.40001016379928e-07
ATF3	1.42116538080366e-11	-0.555319	0.158	0.317	3.9549611382385e-07
LFNG	1.43475381393856e-11	-1.16091	0.036	0.137	3.99277638880961e-07
HSPB6	1.65256137233193e-11	-0.817133	0.163	0.316	4.59891304306254e-07
RASAL3	1.75582013804564e-11	-0.850143	0.047	0.154	4.88627186216721e-07
C1QTNF2	1.75713628714394e-11	-0.511206	0.101	0.236	4.88993457349287e-07
HMOX1	1.77177619392259e-11	-1.76361	0.096	0.227	4.93067597006719e-07
AC027644.3	1.84236773038839e-11	-1.12813	0.085	0.211	5.12712515689785e-07
RASL12	2.1387088767453e-11	-1.43556	0.059	0.174	5.95181293309449e-07
RBBP7	2.14925463980172e-11	-0.563537	0.255	0.427	5.9811607371042e-07
EZH1	2.27953667666497e-11	-0.903747	0.092	0.222	6.34372261749095e-07
RBL2	2.40199400469184e-11	-0.515852	0.186	0.351	6.68450911565691e-07
PLK3	2.44166294242853e-11	-0.500811	0.161	0.316	6.79490380248436e-07
MGAT4A	2.53468781819791e-11	-0.680173	0.134	0.282	7.05378272926297e-07
AP2B1	2.55848544028339e-11	-0.599637	0.24	0.415	7.12000913176464e-07
ITM2C	2.66379967076925e-11	-0.603156	0.156	0.321	7.41308810378375e-07
NUDT2	3.02876625984402e-11	-1.29537	0.111	0.245	8.42875362451993e-07
CYB5R1	3.3422400475454e-11	-0.589177	0.198	0.356	9.30111982831409e-07
RPLP0	3.38607034393254e-11	0.672752098239981	0.787	0.917	9.42309516012986e-07
PRPSAP1	3.38820012632955e-11	-0.819241	0.142	0.284	9.42902213156251e-07
TAGAP	3.57074714942273e-11	-0.533178	0.058	0.172	9.9370322421285e-07
MAPKAPK5-AS1	3.66800098696457e-11	-1.16912	0.101	0.229	1.02076799466237e-06
SNTA1	3.79044291090674e-11	-0.887894	0.125	0.264	1.05484235767624e-06
ADRB2	3.81381029971698e-11	-1.68936	0.03	0.122	1.06134526830824e-06
FOXS1	3.86763358429021e-11	-0.976044	0.075	0.193	1.07632375017212e-06
CCN4	3.9518789344203e-11	3.44667638447602	0.149	0.041	1.09976838865982e-06
HIST1H2AC	4.1290294228532e-11	1.64912931824014	0.074	0.2	1.14906759808582e-06
AOAH	4.1372919932124e-11	-1.14733	0.052	0.161	1.15136698879108e-06
SNHG9	4.19190165412709e-11	-1.38814	0.112	0.243	1.16656431132703e-06
CRTAC1	4.67029691982391e-11	1.24532838096568	0.375	0.223	1.2996969298178e-06
IKZF3	4.77253576782673e-11	-1.02848	0.043	0.145	1.3281489788285e-06
FBP1	5.21706852546661e-11	-2.18608	0.052	0.158	1.4518579999521e-06
TAPBPL	5.60220669747207e-11	-1.08471	0.071	0.19	1.5590381018395e-06
IGFBP4	5.65212191951935e-11	2.63099460796472	0.492	0.408	1.57292900898304e-06
RNF169	5.91118505970295e-11	-0.685192	0.096	0.225	1.64502369026474e-06
AL021155.5	5.94394599696485e-11	-0.769321	0.066	0.179	1.65414073149535e-06
SOCS1	6.14641745037763e-11	-0.538506	0.124	0.27	1.71048651226559e-06
RRAD	7.80946751880032e-11	-0.826536	0.118	0.257	2.17329671580694e-06
RGCC	8.58054083728407e-11	-0.616124	0.151	0.301	2.38787870960778e-06
PACSIN2	8.64229769359695e-11	-0.635817	0.13	0.268	2.4050650251511e-06
JOSD1	8.67101343121409e-11	-0.640917	0.156	0.303	2.41305632777257e-06
FABP5	8.74283048702117e-11	-0.673161	0.143	0.289	2.43304229623312e-06
OXLD1	8.93207876260336e-11	-0.64445	0.129	0.266	2.48570819884489e-06
CXCL12	9.03166165296623e-11	1.74609934431196	0.544	0.473	2.51342112140397e-06
DMD	9.14965302212511e-11	-0.501455	0.186	0.342	2.5462569395272e-06
CCL19	9.47421149518693e-11	1.66335514313998	0.212	0.087	2.63657831699557e-06
TNFRSF14	9.58092457182480e-11	-0.975624	0.137	0.273	2.66627549909312e-06
PBXIP1	1.02307076828962e-10	-0.504013	0.194	0.356	2.84710364107318e-06
EPSTI1	1.02688104666148e-10	-0.702635	0.094	0.22	2.85770726475424e-06
TMOD1	1.06068219156441e-10	-1.54372	0.047	0.147	2.95177247090458e-06
ABTB1	1.06120649008792e-10	-0.648892	0.136	0.275	2.95323154126567e-06
AC092069.1	1.14173852362009e-10	4.73060925839629	0.114	0.021	3.17734413738235e-06
RAB11B	1.1607916685207e-10	-0.501318	0.233	0.395	3.23036713432625e-06
HMGA1	1.27091743809062e-10	-0.751114	0.078	0.195	3.53683613846239e-06
DANCR	1.31301316267402e-10	-0.56429	0.212	0.365	3.65398433040553e-06
LINC00702	1.34383934381407e-10	-0.890165	0.112	0.246	3.73977050990016e-06
ZNF580	1.35849916633675e-10	-1.17358	0.156	0.296	3.78056732999854e-06
SNHG18	1.41768193515455e-10	-0.77042	0.161	0.307	3.9452670573416e-06
ABI3	1.44935700388906e-10	-1.34559	0.045	0.145	4.03341560612286e-06
PTPMT1	1.45736877031909e-10	-0.50376	0.145	0.291	4.05571155092099e-06
MYO1G	1.50890679744276e-10	-0.629134	0.054	0.161	4.19913672660347e-06
AC245407.2	1.56082068452668e-10	-2.52674	0.021	0.101	4.3436078829693e-06
ARHGAP25	1.58811787167509e-10	-0.506716	0.037	0.133	4.4195732250846e-06
GBP3	1.73424377908453e-10	-0.893959	0.096	0.218	4.82622701281433e-06
FCF1	1.77762166333305e-10	-1.36903	0.08	0.199	4.94694332688954e-06
IGFBP2	1.88107107831333e-10	-0.565132	0.645	0.863	5.23483270383816e-06
NTHL1	1.92476711749268e-10	-0.73616	0.125	0.262	5.35643441127039e-06
CTSW	1.96628090275829e-10	-0.514528	0.048	0.152	5.47196312428606e-06
ING2	1.99609897221755e-10	-0.78917	0.075	0.191	5.55494382978423e-06
SGF29	2.03299701824346e-10	-1.11185	0.052	0.156	5.65762740206972e-06
HSPB7	2.12279829736921e-10	-0.918477	0.147	0.293	5.90753538174877e-06
KCNJ8	2.14885464246874e-10	-5.13386	0.001	0.055	5.98004758452625e-06
ADAP2	2.21817294715874e-10	-0.589911	0.088	0.211	6.17295349464804e-06
GULP1	2.223183944034e-10	-0.589927	0.151	0.298	6.18689859785221e-06
PHGDH	2.29911202872681e-10	-1.55645	0.071	0.181	6.39819886474384e-06
PSTPIP1	2.30294101445236e-10	-1.11957	0.07	0.183	6.40885454911947e-06
SUSD5	2.32709870540737e-10	-0.700869	0.163	0.312	6.47608298727818e-06
DLGAP1-AS1	2.35268048367826e-10	-0.651908	0.063	0.172	6.54727451802823e-06
CD7	2.72555807137041e-10	-0.883595	0.048	0.151	7.58495555681671e-06
HNRNPA1P48	2.90622087569513e-10	-0.999272	0.053	0.156	8.08772207497197e-06
CSPG4	3.06240520998727e-10	-0.970932	0.099	0.225	8.52236745887357e-06
CD6	3.09893547416087e-10	-2.22505	0.034	0.122	8.62402753104228e-06
ARMCX1	3.25038733732018e-10	-0.557736	0.112	0.243	9.04550292102832e-06
ITK	3.4418751571203e-10	-1.82962	0.027	0.112	9.57839437475007e-06
HEIH	3.64323478001269e-10	-0.63008	0.12	0.25	1.01387580692973e-05
MS4A7	3.72676095402814e-10	-0.57406	0.133	0.277	1.03712030589649e-05
THAP11	3.7627877774736e-10	-0.792188	0.087	0.206	1.04714621059313e-05
QDPR	3.88276805547501e-10	-1.08038	0.101	0.222	1.08053552215814e-05
OSER1	3.99849495647283e-10	-0.590947	0.143	0.282	1.11274116143682e-05
ING4	4.06111623276818e-10	-0.948167	0.11	0.238	1.13016803641706e-05
BCAM	4.1624030326581e-10	-0.793887	0.137	0.273	1.15835513995842e-05
MTAP	4.32999783105573e-10	-0.505449	0.101	0.225	1.2049950964045e-05
FAM118A	5.2628839936124e-10	-1.44266	0.07	0.176	1.46460798658239e-05
CD33	5.51416392780313e-10	-0.777895	0.031	0.117	1.53453667946833e-05
NKG7	5.52589484436132e-10	-1.11515	0.066	0.177	1.53780127623731e-05
CSK	5.6828939481164e-10	-0.565735	0.152	0.294	1.58149255682131e-05
NDE1	5.90816813784603e-10	-0.658507	0.061	0.165	1.64418411108117e-05
APOLD1	5.92496048687497e-10	-2.19918	0.028	0.11	1.64885725389243e-05
SYNM	6.37469545318929e-10	-0.592448	0.173	0.319	1.77401399766805e-05
TDG	6.54419436429311e-10	-0.520311	0.158	0.296	1.82118384963913e-05
MMP2	6.54481876161771e-10	1.83054732693967	0.477	0.397	1.82135761317059e-05
TREM2	6.62556295694585e-10	-1.31094	0.053	0.154	1.84382791528846e-05
PER1	7.23086020571367e-10	-0.687391	0.174	0.321	2.01227608664806e-05
TMEM187	7.5878050231423e-10	-1.83075	0.034	0.121	2.11161025989027e-05
CCR7	7.6477157194084e-10	-2.47796	0.009	0.073	2.12828280755416e-05
ATP2B1-AS1	7.73477077894878e-10	-0.520177	0.107	0.232	2.15250936007366e-05
KIAA0040	8.12953274953057e-10	-0.906701	0.119	0.243	2.26236766886686e-05
CD247	8.29255522207962e-10	-1.45407	0.044	0.138	2.30773519275254e-05
HLA-DRB1	8.61732314137028e-10	-1.12212	0.412	0.574	2.39811485701194e-05
ITIH5	8.78129071903767e-10	-1.00851	0.067	0.172	2.44374539420099e-05
NNMT	9.39863954972112e-10	1.03866862143072	0.713	0.793	2.61554740029189e-05
SLC38A1	9.69378593081436e-10	-0.77587	0.092	0.207	2.69768368668633e-05
TYROBP	9.95324758179505e-10	-0.7261	0.287	0.445	2.76988926953774e-05
GPR171	1.02522020435404e-09	-1.85563	0.023	0.101	2.85308530669686e-05
EBAG9	1.05787210038472e-09	-0.613578	0.142	0.277	2.94395226816065e-05
ANKRD37	1.13608151509102e-09	-0.685075	0.142	0.277	3.16160124834681e-05
AC016747.1	1.16852220444585e-09	-0.797153	0.031	0.115	3.25188044275236e-05
KRT17	1.17768758640678e-09	-0.830221	0.142	0.273	3.27738678421143e-05
PMM1	1.18467425543232e-09	-0.591941	0.165	0.307	3.2968299854426e-05
CD28	1.19217640621592e-09	-1.59979	0.032	0.117	3.31770772085828e-05
DUSP22	1.20467208916903e-09	-0.81457	0.129	0.261	3.35248195694849e-05
C19orf25	1.2121882896013e-09	-0.520191	0.128	0.259	3.37339879113146e-05
RAF1	1.21991789567225e-09	-0.518379	0.143	0.275	3.39490951186631e-05
KIAA2026	1.33743558283116e-09	-0.631839	0.154	0.287	3.72194948346083e-05
OAS1	1.3624145099129e-09	-1.57159	0.047	0.14	3.7914633396366e-05
RUNX3	1.3885701012219e-09	-0.616452	0.078	0.19	3.86425173469043e-05
CPM	1.39403462256421e-09	-0.782951	0.089	0.209	3.87945895113394e-05
AL450998.2	1.41174390514702e-09	-1.33127	0.048	0.142	3.92874211363364e-05
SOD2.1	1.78210319633513e-09	1.94267590796316	0.628	0.628	4.95941498508103e-05
LCMT1	1.93552800759022e-09	-0.808947	0.107	0.223	5.38638089232281e-05
C1QB	2.02557901899713e-09	-1.04136	0.183	0.319	5.6369838519671e-05
IFIT3	2.0923390240239e-09	-0.936729	0.084	0.195	5.82277026995611e-05
C11orf1	2.22543022372491e-09	-0.963266	0.09	0.202	6.19314976960404e-05
C1QA	2.32921835490039e-09	-0.922292	0.198	0.335	6.48198175985231e-05
SIPA1	2.40865816157739e-09	-0.719499	0.098	0.215	6.70305479785372e-05
MYBL1	2.49735161964397e-09	-1.58262	0.028	0.108	6.9498798223072e-05
SLC11A1	2.60751780128334e-09	-0.867787	0.083	0.195	7.25646128919142e-05
TC2N	2.67816237450933e-09	-0.952254	0.089	0.2	7.453058072022e-05
DEF6	2.82446530927432e-09	-1.00188	0.061	0.16	7.8602045091795e-05
ALG11	2.86111782167528e-09	-2.197	0.026	0.103	7.96220478594013e-05
H1F0	2.91692141681312e-09	-0.813669	0.11	0.232	8.11750061084922e-05
CD163	2.98975095137318e-09	-0.524743	0.14	0.271	8.32017792257642e-05
TUBA4A	3.02799049852665e-09	0.635489017699142	0.216	0.369	8.42659475834982e-05
ITGB2-AS1	3.15830630904712e-09	-1.03505	0.019	0.09	8.78925062744724e-05
LENG8	3.23879541202011e-09	-0.592784	0.114	0.236	9.01324375211076e-05
PTPN7	3.34501821056957e-09	-0.528752	0.062	0.161	9.30885117819406e-05
HERC5	3.36105458682638e-09	-0.605772	0.066	0.167	9.35347880967915e-05
CUL3	3.40827389469644e-09	-0.639134	0.171	0.309	9.48488542155073e-05
OTULINL	3.44955567193345e-09	-0.619011	0.065	0.165	9.59976847942358e-05
NDRG2	3.47502603469633e-09	-1.21795	0.118	0.238	9.67064995195641e-05
AL360012.1	3.48689418014941e-09	-3.60477	0.006	0.062	9.70367781393779e-05
INO80	3.66079508594132e-09	-0.685169	0.109	0.223	0.000101876266446661
SINHCAF	3.72455662435162e-09	-0.677081	0.08	0.188	0.000103650686299081
GIMAP6	3.73894509376121e-09	-1.22422	0.035	0.117	0.000104051103014281
IGSF21	3.85504225335446e-09	-0.750333	0.041	0.129	0.000107281970868601
ANGPTL2	3.92859357243239e-09	2.66565018072479	0.257	0.138	0.000109328830527221
KRIT1	3.95670049477373e-09	-0.501731	0.163	0.298	0.000110111018069058
TRAT1	4.06122142128605e-09	-2.6427	0.013	0.076	0.000113019730932969
LYSMD2	4.31266521063781e-09	-0.991549	0.159	0.293	0.00012001716014684
COQ10B	4.3626791807201e-09	-0.673666	0.159	0.291	0.00012140899892026
RARRES1	4.49674654913129e-09	2.72141865399507	0.227	0.113	0.000125139959715775
ZC3H18	4.64698405614316e-09	-0.634441	0.094	0.206	0.000129320919298408
2025-03-07	4.73721623842136e-09	0.607317476204994	0.23	0.392	0.000131831990699028
MRPL58	5.25386256778e-09	-0.63686	0.119	0.238	0.00014620974139875
ZNF688	5.40602428516039e-09	-0.533649	0.134	0.261	0.000150444249831729
ZFPM1	5.61889137576812e-09	-0.764447	0.112	0.229	0.000156368128096251
LINC01197	5.7180666018897e-09	-0.615549	0.063	0.163	0.000159128075463988
RGS14	5.8317842269295e-09	-1.60566	0.037	0.121	0.000162292723251221
CDIPT	6.10777607652128e-09	-0.563595	0.207	0.353	0.000169973300433511
AP1AR	6.37199455104664e-09	-0.783547	0.07	0.172	0.000177326236361077
SQOR	6.90976876687676e-09	-0.574024	0.176	0.31	0.000192291955013413
TIGIT	6.9523221474425e-09	-2.25438	0.012	0.073	0.000193476173041177
PRKX	7.18431479821204e-09	-1.20777	0.059	0.154	0.000199932296519443
CMBL	7.50571682636768e-09	-1.0988	0.103	0.213	0.000208876593560986
TNFAIP8L2	7.51444305612172e-09	-2.31187	0.027	0.101	0.000209119435808811
C1orf52	7.5827405952636e-09	-0.580189	0.154	0.282	0.000211020088025591
PHLDA1	7.76596647793536e-09	-0.84792	0.155	0.287	0.000216119081114463
PRKCQ-AS1	7.88116808425885e-09	-1.3402	0.027	0.103	0.00021932502661684
SPATC1L	8.18298776234219e-09	-0.916231	0.028	0.105	0.000227724366438221
SURF2	8.24734703887562e-09	-0.98673	0.136	0.257	0.000229515420744869
GZMH	8.26153465304074e-09	-1.37957	0.05	0.142	0.000229910247859471
CALHM6	8.28389498999907e-09	-0.556952	0.093	0.206	0.000230532513676684
ARHGEF2	8.48348529319286e-09	-0.748554	0.134	0.257	0.000236086912224264
BEX2	8.57814471095258e-09	-1.95035	0.026	0.099	0.000238721189161099
MCRS1	8.76683365497436e-09	-0.942188	0.106	0.22	0.000243972213784281
AC243960.1	9.17797555727438e-09	-2.04931	0.016	0.08	0.000255413881783389
PSMD3	9.23135543361048e-09	-0.633818	0.161	0.284	0.000256899390361946
BATF	9.59650668934061e-09	-0.985585	0.052	0.142	0.00026706118465766
FAM50B	9.86799095715514e-09	-1.05941	0.057	0.149	0.000274616320346671
ANKRD13A	9.94611500978197e-09	-0.778583	0.088	0.195	0.000276790434607222
CLEC4E	9.96236352659129e-09	-2.08315	0.027	0.101	0.000277242614581509
PHF19	1.06586244855029e-08	-0.645402	0.102	0.213	0.000296618860807059
MOAP1	1.06813792058911e-08	-0.603302	0.089	0.195	0.000297252101920745
CD14	1.08134138753587e-08	-0.519938	0.251	0.404	0.000300926494737358
C17orf58	1.17133909109022e-08	-1.35423	0.027	0.101	0.000325971955659499
NUDT14	1.17749993042401e-08	-1.15441	0.054	0.145	0.000327686455637699
MALSU1	1.24907169467339e-08	-0.589191	0.196	0.337	0.000347604161910658
PPIL3	1.25257940916668e-08	-0.720586	0.097	0.206	0.000348580323776994
PITPNA-AS1	1.30936121670476e-08	-0.794172	0.085	0.19	0.000364382132996769
WDR60	1.32030195165566e-08	-0.593415	0.158	0.282	0.000367426830126254
IFIT2	1.35175433322769e-08	-1.53094	0.067	0.161	0.000376179713393934
FPR3	1.38695844549693e-08	-0.802716	0.067	0.165	0.00038597666579734
FOLR2	1.52428831356185e-08	-0.668989	0.07	0.172	0.000424194194781126
RASSF1	1.57936120283176e-08	-0.883241	0.142	0.262	0.000439520429136051
SGTB	1.68304351496372e-08	-0.567189	0.092	0.199	0.000468374179779255
ZGPAT	1.6865996409733e-08	-0.86082	0.101	0.209	0.000469363814086459
HLA-DPA1	1.68786644775118e-08	-0.890056	0.368	0.511	0.000469716353744676
SASH3	1.68946215506503e-08	-1.45177	0.037	0.117	0.000470160423133047
FUNDC1	1.72319889903208e-08	-0.898234	0.087	0.19	0.000479549021611639
POMC	1.73705103703806e-08	-1.76568	0.023	0.092	0.000483403933097322
SLF1	1.75853696919988e-08	-0.568053	0.059	0.154	0.000489383253158635
RWDD3	1.76277010385844e-08	-0.804423	0.107	0.218	0.000490561292202765
ERN1	1.82269818642815e-08	-0.631271	0.085	0.188	0.00050723867830109
PRDM1	1.84666679779221e-08	-0.719334	0.107	0.223	0.000513908903157593
GATA3	1.91781854542505e-08	-1.67265	0.023	0.092	0.000533709723006337
ABCC9	1.96473886424135e-08	-1.38381	0.022	0.09	0.000546767178529725
PXMP2	1.98038342494064e-08	-0.864039	0.102	0.209	0.000551120903326731
SURF6	2.04800587327362e-08	-0.723689	0.09	0.193	0.000569939554473316
RAD51-AS1	2.24396995964474e-08	-1.39558	0.019	0.085	0.000624474400069535
LINC01094	2.28323627742768e-08	-0.760081	0.044	0.128	0.000635401823645349
SIGLEC9	2.31818140614365e-08	-1.22646	0.012	0.069	0.000645126703515715
MMP1	2.35241274040661e-08	8.39285230008538	0.062	0.004	0.000654652941527755
HLA-DQB1	2.35784577366896e-08	-0.502531	0.236	0.387	0.000656164900354334
MRGPRF	2.39502326545804e-08	-0.760272	0.133	0.254	0.000666511024544318
SLC9A3R2	2.41057756816603e-08	-0.544843	0.209	0.356	0.000670839631444923
MCM5	2.43321951354383e-08	-1.03168	0.066	0.16	0.000677140658424113
NUP214	2.49193385048884e-08	-0.563203	0.12	0.236	0.00069348027125254
DES	2.51856438165339e-08	-0.78364	0.008	0.06	0.000700891281770322
ANXA2R	2.55067606016555e-08	-0.953391	0.027	0.099	0.000709827640783471
NEDD9	2.77646492134164e-08	-0.504056	0.178	0.309	0.000772662422960165
RNASE1	2.77670109430669e-08	-0.845197	0.159	0.278	0.00077272814753461
DTNA	2.81731594567686e-08	-1.40225	0.049	0.135	0.000784030854522414
RFLNA	2.82107517035881e-08	4.16053753111379	0.087	0.016	0.000785077009159152
TOLLIP	2.82814443133706e-08	-0.814727	0.136	0.257	0.000787044313796789
CD96	2.95003412644131e-08	-0.781836	0.044	0.128	0.000820964997047352
ITIH4	3.08651336827628e-08	-1.73956	0.021	0.087	0.000858945805257606
ZMYND15	3.0979227385226e-08	-1.63213	0.026	0.096	0.000862120918903454
AL133342.1	3.11518493510315e-08	-1.35166	0.01	0.066	0.000866924815589856
RAP1GDS1	3.12786146746477e-08	-0.6429	0.098	0.204	0.00087045256778077
EMC9	3.21850351631846e-08	-1.22735	0.097	0.2	0.000895677343556264
HAND2-AS1	3.36977026526652e-08	-2.32486	0.018	0.082	0.000937773367121019
SAP30BP	3.45996356376761e-08	-0.607251	0.16	0.284	0.000962873260160887
CXCR6	3.52364119508446e-08	-2.10005	0.016	0.076	0.000980594108180056
CTCF	3.59129663844735e-08	-0.554627	0.16	0.289	0.000999421941513513
DENND2D	3.66296896418234e-08	-1.04311	0.037	0.115	0.0010193676330423
SLC5A3	3.75721454275567e-08	-0.824706	0.094	0.197	0.00104559523510347
CEMIP2	3.85051216991039e-08	-0.825486	0.111	0.22	0.00107155903176436
STK16	3.9788366148982e-08	-0.583643	0.12	0.232	0.00110727044156002
TATDN3	4.01996357011194e-08	-0.559129	0.058	0.147	0.00111871566192645
HIST1H4H	4.04119646845245e-08	-1.11069	0.016	0.076	0.00112462456520563
MT1G	4.16770292872511e-08	3.05052689874704	0.123	0.039	0.00115983004803491
GON7	4.2635069714003e-08	-0.755628	0.061	0.151	0.00118649135507099
SERGEF	4.29879268951646e-08	-0.853189	0.123	0.232	0.00119631101756554
AC026979.2	4.49522670162185e-08	-0.54793	0.043	0.124	0.00125097663879434
SEPTIN4	4.53679201363955e-08	-0.634448	0.182	0.309	0.00126254384947575
PEX2	4.63335977855458e-08	-0.673139	0.167	0.287	0.00128941769277395
LHPP	4.6438075550982e-08	-0.501391	0.054	0.14	0.00129232520450828
PLCL2	4.66679042652875e-08	-0.807984	0.045	0.128	0.00129872110779869
AKR1C2	4.70260434507036e-08	-0.967952	0.146	0.257	0.00130868776318963
PEX16	5.01682241552637e-08	-0.593683	0.132	0.245	0.00139613151001683
CBX7	5.10319340400985e-08	-0.988616	0.115	0.222	0.0014201676924019
RAD1	5.28399438375966e-08	-0.912367	0.075	0.172	0.00147048279705647
FRY	5.34525282487819e-08	-0.612671	0.167	0.291	0.00148753040863535
CA12	5.60044689709862e-08	2.6828150080945	0.173	0.078	0.00155854836699358
OAS2	5.74455140825469e-08	-1.13946	0.056	0.142	0.0015986512114032
CBLB	5.92846781770407e-08	-0.790844	0.11	0.215	0.00164983330898887
ATP6V0E2	5.97789674896778e-08	-0.995585	0.089	0.188	0.00166358888627024
PPP1R3C	6.08303420677931e-08	-0.709111	0.152	0.273	0.00169284758940461
SPNS3	6.20716836036473e-08	-2.42512	0.016	0.074	0.0017273928830059
RASSF5	6.52634017911753e-08	-0.688135	0.074	0.168	0.00181621520844662
PRRG2	6.56535356611438e-08	-3.02433	0.006	0.055	0.00182707224391397
FGF7	6.67081706148228e-08	2.54701426191669	0.271	0.176	0.0018564216800399
LINC02269	6.8982170825108e-08	-0.990757	0.031	0.103	0.00191970483189193
WDR48	7.00639812549383e-08	-0.829524	0.079	0.177	0.00194981053434368
PATJ	7.18923057396982e-08	-1.14086	0.041	0.119	0.00200069097643006
IFIT1	7.19672492041868e-08	-1.1034	0.08	0.176	0.00200277657810331
RHOF	7.30103829621833e-08	-1.23176	0.045	0.124	0.0020318059474546
CWC22	7.71572739330958e-08	-0.673497	0.141	0.259	0.00214720977628412
KLRG1	7.82294492251652e-08	-1.2755	0.04	0.117	0.00217704734248712
AC004585.1	8.09140816069769e-08	-2.69835	0.009	0.06	0.00225175797704056
BTD	8.25269092390308e-08	-0.70063	0.065	0.152	0.00229664135721299
FHL5	8.41388440514681e-08	-1.74503	0.025	0.09	0.00234149989110831
SELPLG	8.5362323325097e-08	-0.543022	0.065	0.156	0.00237554809581413
PITPNC1	8.546138653424e-08	-0.837262	0.058	0.144	0.00237830492586136
MTRNR2L8	9.02900870499333e-08	1.98262169161322	0.417	0.34	0.00251268283251259
LINC01220	9.27852820487256e-08	-1.39353	0.018	0.078	0.00258212161413398
YBEY	9.32299441337494e-08	-0.520751	0.087	0.184	0.00259449611529811
ANKZF1	9.32650879137527e-08	-0.824848	0.044	0.122	0.00259547413155182
IFNAR1	9.54419629749193e-08	0.540460161877402	0.273	0.427	0.00265605438762903
SLC14A1	9.5826640468175e-08	-0.670047	0.084	0.181	0.00266675957758884
PLEKHF2	1.05079323530626e-07	-0.533623	0.078	0.172	0.00292425249453378
FNDC1	1.05093122160702e-07	2.26169799776144	0.177	0.082	0.00292463649661018
CENPW	1.06855908424337e-07	-0.888027	0.03	0.099	0.00297369307554088
TRG-AS1	1.07010881779787e-07	-1.85828	0.026	0.092	0.00297800582904969
TNFRSF25	1.12135514060383e-07	-2.07062	0.016	0.073	0.00312061922078639
SPOCK1	1.14869225822306e-07	1.90720879309105	0.173	0.078	0.00319669568540897
DEPP1	1.15598660331526e-07	-0.781607	0.209	0.346	0.00321699511836604
GPRC5C	1.17071499296396e-07	-1.06065	0.119	0.227	0.00325798275391939
LIAS	1.20096078280932e-07	-0.601869	0.062	0.149	0.00334215376248005
AC253572.2	1.21731246803736e-07	-1.69866	0.044	0.121	0.00338765886730117
HSD11B1	1.23886517863667e-07	3.37423436427219	0.12	0.041	0.003447637905628
OLFML2A	1.2443107375437e-07	-1.28998	0.01	0.062	0.00346279235151037
MERTK	1.25063597340147e-07	-0.596552	0.087	0.183	0.00348039485037894
ING3	1.26684798290554e-07	-0.755496	0.068	0.156	0.00352551125162784
DHRS1	1.2945011718555e-07	-0.809013	0.063	0.151	0.00360246731115667
GSS	1.32358306333924e-07	-1.1369	0.067	0.156	0.00368339930696677
AC006333.2	1.35438388447061e-07	-0.539638	0.013	0.067	0.00376911491209325
TTC32	1.40035587348652e-07	-0.816418	0.083	0.177	0.00389705036032562
FAM49A	1.4212148206541e-07	-0.613528	0.057	0.14	0.0039550987243983
NCBP3	1.42922920943136e-07	-0.558708	0.13	0.241	0.00397740196692652
RPS17	1.43510323833446e-07	0.801379471850258	0.751	0.89	0.00399374880196097
SDHAF3	1.43823095195861e-07	-0.539189	0.081	0.179	0.00400245291620562
HDDC3	1.44124627852395e-07	-0.614191	0.081	0.174	0.0040108442685043
BGN	1.50591768132827e-07	0.505267266911439	0.807	0.899	0.00419081831536844
RPL39L	1.54054047118789e-07	-0.601862	0.116	0.222	0.00428717007726879
FAM228B	1.66184898692858e-07	-0.745162	0.107	0.209	0.00462475954572354
PHTF2	1.74453420063993e-07	-0.712843	0.154	0.268	0.00485486422696085
NSMCE2	1.81630206860661e-07	-0.684011	0.109	0.209	0.00505458702672534
LAMA5	1.81712360295538e-07	-1.29303	0.08	0.172	0.00505687327466453
POLD3	1.81716319781471e-07	-1.30752	0.061	0.145	0.00505698346319855
CD8A	1.82940140308172e-07	-0.636961	0.041	0.119	0.00509104116463613
LRCH4	1.83918325403483e-07	-0.675633	0.071	0.163	0.00511826307765353
GRK6	1.83931437919917e-07	-0.643149	0.074	0.163	0.00511862798587338
CENPK	1.89926946108461e-07	-0.578783	0.009	0.059	0.00528547698325236
STK32C	1.90986659567107e-07	-0.776094	0.037	0.112	0.00531496774909302
HLA-F-AS1	1.94056362336011e-07	-0.961575	0.035	0.106	0.00540039450744886
TFEC	1.94725520907495e-07	0.552600547819543	0.05	0.131	0.00541901652133467
EIF4EBP3	2.02876795276113e-07	-0.648022	0.065	0.151	0.00564585833573894
SLC45A4	2.06873490366505e-07	-1.86532	0.025	0.087	0.00575708236340948
BORCS8	2.10231249687157e-07	-1.03586	0.097	0.193	0.00585052544754388
SELE	2.11132613556058e-07	8.73682725451001	0.047	0	0.00587560950265153
MMP3	2.11132613556058e-07	8.90702080621096	0.047	0	0.00587560950265153
SLC7A7	2.15007748154284e-07	-0.548319	0.057	0.14	0.00598345062338558
NIFK-AS1	2.15212729563314e-07	-0.67841	0.056	0.137	0.00598915505101747
TESC	2.20155969968317e-07	-1.0296	0.026	0.09	0.00612672048824829
TPH1	2.22031348311898e-07	-1.44896	0.047	0.122	0.00617891039217182
RPS6KA5	2.23325849385604e-07	-0.711185	0.035	0.106	0.00621493506255197
NUBP1	2.30319908706552e-07	-0.520784	0.109	0.207	0.00640957273939463
CEBPZ	2.3448015146379e-07	0.562128378819186	0.264	0.411	0.00652534813508581
SYS1	2.39881980133968e-07	-0.819949	0.15	0.257	0.0066756756251482
SH3YL1	2.46747194472409e-07	-0.679893	0.119	0.22	0.00686672767497267
KRT14	2.49787253692124e-07	-3.26553	0.017	0.073	0.00695132948299811
HES1	2.51748706778697e-07	-0.679047	0.155	0.268	0.00700591476094435
PCSK1	2.60435579324097e-07	5.75098910583472	0.054	0.004	0.00724766173701029
AC093627.6	2.66708898583849e-07	-3.94359	0.005	0.048	0.00742224193868992
AC092821.3	2.66737603429341e-07	-0.739684	0.03	0.096	0.00742304076583514
TCF7	2.69742232123523e-07	-1.10237	0.034	0.103	0.00750665657776553
NRGN	2.7478092685188e-07	0.598208189375585	0.195	0.333	0.00764687841336097
SYTL1	2.77013325642813e-07	-1.78294	0.03	0.096	0.00770900383931384
GATAD2B	2.86412831697433e-07	-0.535982	0.143	0.254	0.00797058269330786
TFPI2	2.93827827788679e-07	-1.76912	0.031	0.098	0.00817693461953114
ATP9B	3.04882947590233e-07	-0.740291	0.062	0.145	0.0084845875484886
NR2C2AP	3.11417676274416e-07	-1.39772	0.062	0.142	0.00866644251304074
ELAC1	3.12102635612593e-07	-1.46454	0.035	0.105	0.00868550424646285
TNFAIP6	3.16595937016367e-07	2.86385975900185	0.202	0.11	0.00881054833122849
NUDT16L1	3.20920819942469e-07	-0.590931	0.12	0.222	0.00893090549817896
TMC8	3.23654535729487e-07	-1.4756	0.031	0.098	0.00900698207481588
Z93241.1	3.25696640496834e-07	-1.26359	0.034	0.101	0.00906381180838639
SRD5A3	3.28226218194188e-07	-1.00947	0.044	0.119	0.00913420742612607
HEATR5B	3.2962004310608e-07	-0.900355	0.071	0.158	0.0091729961795991
GUF1	3.33902497518278e-07	-0.549919	0.036	0.106	0.00929217260343615
KIF21B	3.35879690043469e-07	-2.9104	0.004	0.044	0.00934719589421969
ACAT2	3.42597599570674e-07	-0.504708	0.094	0.19	0.00953414859845228
IVD	3.44638042376417e-07	-0.573228	0.111	0.207	0.00959093208129331
METAP1	3.44942958756444e-07	-0.520479	0.092	0.186	0.00959941759923309
MED7	3.57175743364816e-07	-0.72943	0.079	0.168	0.00993984376209946
SCX	3.7011613691886e-07	-1.08945	0.084	0.172	0.010299961974315
AQP3	3.71621438623674e-07	-1.67003	0.028	0.092	0.0103418530154582
KLRB1	3.83021641646887e-07	-1.03423	0.047	0.124	0.0106591092653912
ATP1A2	3.8531024227597e-07	-1.92988	0.028	0.092	0.010722798732298
CEP89	3.88288718732371e-07	-0.546438	0.08	0.172	0.0108056867536031
HES6	3.97494630276633e-07	-0.8971	0.008	0.053	0.0110618780659684
KAT8	3.99413134383357e-07	-0.765985	0.12	0.22	0.0111152681167544
PERP	4.04532414529689e-07	-0.756643	0.123	0.222	0.0112577325639467
RASL11A	4.12460196957514e-07	-1.08975	0.079	0.167	0.0114783548211307
RDH14	4.17366196901539e-07	-0.508351	0.16	0.271	0.0116148838935729
TSPAN2	4.29817895402339e-07	-0.678476	0.109	0.206	0.0119614022111517
RAD51C	4.33408822174481e-07	-0.625011	0.11	0.207	0.0120613341122936
SNX20	4.38474662993882e-07	-0.513945	0.023	0.083	0.0122023113964568
AC044849.1	4.39232949284759e-07	-1.51275	0.028	0.092	0.0122234137456456
FAM13C	4.52999485761547e-07	-1.15959	0.04	0.112	0.0126065226892581
HAS2	4.73336983742591e-07	4.8184958717335	0.076	0.016	0.0131724949205726
TRIM69	5.11153907737312e-07	-0.56278	0.094	0.188	0.0142249020984216
INMT	5.17822779490604e-07	-0.561249	0.173	0.293	0.014410490130444
PHYH	5.18661507808077e-07	-0.689367	0.14	0.243	0.014433831100791
MKRN1	5.38639420558785e-07	-0.510279	0.163	0.278	0.0149897964347304
CAPRIN2	5.43531127650062e-07	-0.981358	0.085	0.177	0.0151259277513736
ZNF331	5.48225502939871e-07	-0.580352	0.137	0.243	0.0152565675213137
GNAL	5.65458929925437e-07	-1.33749	0.041	0.112	0.015736156560895
DDX6	5.6749757731106e-07	0.500658483118352	0.296	0.447	0.0157928900789895
NXF1	5.94820390223735e-07	-0.733685	0.105	0.202	0.0165532566395363
APOOL	6.01655642690421e-07	-0.565722	0.112	0.209	0.0167434748804317
ZNF438	6.19722705742123e-07	-0.51404	0.048	0.122	0.0172462631780976
C1QTNF7	6.25641229360322e-07	-1.03981	0.066	0.149	0.0174109697718684
ADCY3	6.35010665720539e-07	-0.589419	0.045	0.119	0.0176717118163369
SULT1A1	6.37535209684088e-07	-1.07551	0.041	0.112	0.0177419673502985
JADE1	6.4226979964134e-07	-0.532789	0.156	0.27	0.0178737262542189
FABP3	6.44322595828419e-07	-1.67281	0.045	0.117	0.0179308535193091
PLXDC1	6.45387406781232e-07	-1.32182	0.035	0.103	0.0179604861433149
GSK3A	6.48768568855083e-07	-0.508192	0.129	0.232	0.0180545805026681
PI15	6.52778146420699e-07	4.13038505188263	0.072	0.014	0.0181661630367416
STEAP1	6.65239617282034e-07	2.2171999499998	0.265	0.172	0.0185129533093417
CAMK2N1	6.74722397082628e-07	-1.13143	0.056	0.133	0.0187768495884124
NINJ2	6.76839118392892e-07	-1.13816	0.027	0.089	0.0188357558257558
NPR1	6.92014590345057e-07	-0.902039	0.08	0.167	0.0192580740347126
APH1B	6.94677643206213e-07	-0.624951	0.099	0.195	0.0193321841327857
AC012368.1	7.30345238767386e-07	-1.82417	0.013	0.062	0.0203247776496576
MATK	7.31623593948973e-07	-1.21835	0.041	0.112	0.020360352996006
ZBTB33	7.36059129791739e-07	-0.84526	0.034	0.099	0.0204837895229743
ATPAF1	7.62851911252607e-07	-0.797249	0.102	0.195	0.0212294058382488
ATAD2	7.64226192607669e-07	-1.05726	0.067	0.149	0.0212676507140788
RPS6KA3	7.66190491761242e-07	0.571208023457979	0.189	0.319	0.0213223151952236
GATM	7.67532795868167e-07	-0.627811	0.049	0.124	0.0213596701762152
BTC	7.69131014613832e-07	-1.22768	0.03	0.092	0.0214041470056883
MRPL39	7.79669679569844e-07	-0.814795	0.08	0.165	0.0216974275127492
ZNF33A	7.81601123188016e-07	0.530945010879953	0.134	0.241	0.0217511776571993
EXOSC3	7.97492055002387e-07	-0.535214	0.111	0.207	0.0221934063986614
LINC01871	8.05534272817698e-07	-1.27525	0.034	0.099	0.0224172132782437
PDHX	8.07770226928858e-07	-0.647974	0.05	0.124	0.0224794376452032
SLAMF1	8.23221085949181e-07	-1.53966	0.016	0.067	0.0229094196008797
POLR3K	8.34806399134117e-07	-0.67065	0.106	0.2	0.0232318272815033
IL16	8.42453116943865e-07	-0.700078	0.068	0.152	0.0234446277914308
MACORIS	8.47004757732562e-07	-1.36374	0.013	0.062	0.0235712954029395
PARD6A	8.89716847076923e-07	-0.773231	0.04	0.108	0.0247599301373037
CAMK1	8.92577980399922e-07	-0.946216	0.154	0.261	0.0248395526165494
SHFL	9.07182880398563e-07	-0.508457	0.164	0.275	0.0252459923786116
EXOSC10	9.1470119292465e-07	-0.640241	0.083	0.17	0.0254552194979001
SIT1	9.51813805099865e-07	-1.22913	0.03	0.092	0.0264880263821241
LINC02611	9.92490678126785e-07	-1.45415	0.017	0.069	0.0276200230815903
ZPR1	1.00411829200163e-06	-0.914414	0.105	0.199	0.0279436079481133
UXS1	1.01560835311895e-06	-0.53276	0.11	0.204	0.0282633648589473
TBCD	1.03209218968645e-06	-1.23404	0.059	0.137	0.0287220935467843
SLC25A45	1.05384421021265e-06	-0.588221	0.037	0.105	0.0293274305260079
ADA	1.05923983462646e-06	-0.918906	0.018	0.071	0.0294775853578197
CFH	1.07149264328254e-06	0.583122292947897	0.598	0.518	0.0298185687699097
POLI	1.08460775631336e-06	-0.591513	0.057	0.133	0.0301835492504444
CTTNBP2NL	1.09269402364143e-06	-0.696273	0.145	0.246	0.0304085819839175
CETN3	1.17186799706245e-06	-0.527015	0.083	0.17	0.0326119144902508
MPP1	1.17965195314674e-06	1.04015958971045	0.112	0.211	0.0328285342041206
C6orf89	1.19799956045862e-06	-0.638893	0.205	0.314	0.033339129768003
HEYL	1.1984188949412e-06	-0.895869	0.057	0.133	0.0333507994273186
SWSAP1	1.23016343184234e-06	-1.97105	0.023	0.08	0.0342342181447406
PTGDS	1.23135601854931e-06	0.990912998821522	0.202	0.105	0.0342674066402088
UPF3B	1.23340102046365e-06	-0.815928	0.118	0.211	0.034324316998483
MAL	1.23711634916684e-06	-2.08313	0.012	0.059	0.0344277108809641
SEMA3E	1.24017049255771e-06	-2.49744	0.005	0.044	0.0345127046373886
TDP1	1.2404853123092e-06	-2.37996	0.019	0.073	0.0345214657562527
MXRA5	1.24853654363655e-06	2.0070414073546	0.235	0.145	0.0347455234728616
AC110769.2	1.29148068809445e-06	-1.69815	0.012	0.059	0.0359406160689805
SCAI	1.33078060782004e-06	-1.15309	0.023	0.08	0.0370342935350238
ZAP70	1.34433987535576e-06	-2.43165	0.016	0.066	0.0374116343912755
EXOSC7	1.37048307317389e-06	-0.529179	0.155	0.259	0.0381391734433563
AMN1	1.3819200191266e-06	-0.856487	0.047	0.115	0.038457452212274
TXNDC16	1.39271959292798e-06	-1.16027	0.048	0.119	0.0387579935515929
AP002387.2	1.39763628277299e-06	-1.68655	0.023	0.08	0.0388948201132895
CLPB	1.41418740249558e-06	-0.949761	0.057	0.131	0.0393554212240496
YEATS4	1.45812222026381e-06	-0.511331	0.078	0.161	0.0405780832677215
ZNF831	1.47827263200973e-06	-0.957508	0.016	0.066	0.0411388490761987
FAT3	1.51566695820653e-06	-2.42142	0.013	0.06	0.0421794957799295
DDX59	1.52609329315685e-06	-0.779912	0.081	0.165	0.0424696502552621
PEX3	1.53432304211672e-06	-0.636294	0.052	0.124	0.0426986759390663
LBP	1.53728879443543e-06	7.56111568723538	0.04	0	0.0427812098603436
FO393401.1	1.54145696262307e-06	-1.63232	0.016	0.066	0.0428972058128373
CKMT2	1.57742472322552e-06	-1.67384	0.037	0.101	0.0438981526226429
CD8B	1.5784331554544e-06	-1.33277	0.028	0.089	0.0439262162831406
POU3F1	1.62385073971619e-06	-2.38733	0.008	0.05	0.0451901422355618
FBXW4	1.68264356944843e-06	-0.623844	0.089	0.176	0.0468262878941804
PPIL2	1.74400347830761e-06	-1.04071	0.079	0.16	0.0485338727978225
WASHC2C	1.78555905696992e-06	-0.562877	0.08	0.167	0.0496903229964158
GSTM4	1.81798629311885e-06	-0.911039	0.059	0.135	0.0505927405512044
SF3A3	1.83488522350389e-06	-0.639301	0.203	0.312	0.0510630208848896
GET1	1.83912342336853e-06	-0.621838	0.128	0.223	0.0511809657489229
TBX2-AS1	1.84934807119598e-06	-0.915963	0.026	0.083	0.0514655074733128
AKIP1	1.95139811287666e-06	-0.806571	0.102	0.19	0.0543054580832446
OASL	1.96768533891004e-06	-0.711565	0.026	0.083	0.0547587152965275
STX17	2.00317931621954e-06	0.573577363008642	0.149	0.255	0.0557464771910736
AP3M1	2.07796284441601e-06	-0.630066	0.074	0.154	0.0578276279972532
DBP	2.10687660504537e-06	-0.71626	0.072	0.151	0.0586322690418075
RPL22L1	2.10989141525057e-06	0.508471455491597	0.388	0.596	0.0587161681950081
ACBD4	2.12725225515336e-06	-0.741559	0.047	0.115	0.0591993030086628
ZNF672	2.15368748853784e-06	-1.22573	0.047	0.115	0.0599349691185195
S100A3	2.1693323800059e-06	-0.884996	0.034	0.096	0.0603703508031841
ARIH2OS	2.17028221938469e-06	-2.37645	0.012	0.057	0.0603967838832564
PLOD2	2.2449792067965e-06	2.23467513194812	0.349	0.262	0.0624755263459399
RYR2	2.31491965808186e-06	-1.52669	0.023	0.078	0.0644218991647601
SH3BGR	2.38888345772043e-06	-0.583065	0.146	0.243	0.066480237744902
AC015982.2	2.42820723859731e-06	-2.97353	0.005	0.043	0.0675745792429246
ATF7IP2	2.44244148910044e-06	-0.906451	0.062	0.138	0.0679707042001761
AL355075.4	2.44458860808482e-06	-0.843181	0.044	0.112	0.0680304563743926
UBR5	2.49200622884223e-06	0.508581151216396	0.164	0.278	0.0693500413424505
CCDC69	2.49653118563623e-06	-0.917096	0.076	0.156	0.0694759663650708
CCDC28A	2.6060562128936e-06	-0.51693	0.098	0.186	0.0725239383486159
ICOS	2.70838568858807e-06	-3.37968	0.008	0.048	0.0753716653277173
DMAC2L	2.73255978769599e-06	-1.04051	0.08	0.161	0.0760444063317917
CERT1	2.74262239617485e-06	0.686522160850562	0.185	0.303	0.0763244386631498
KIZ	2.76663530320433e-06	-0.857291	0.071	0.149	0.0769926938528732
PEX11G	2.77158762787726e-06	-1.10134	0.013	0.059	0.0771305120961963
HPGDS	2.77306462221176e-06	-0.729115	0.022	0.076	0.077171615371531
PET117	2.78275343468832e-06	-0.76202	0.067	0.144	0.0774412453339412
XRRA1	2.78975067560268e-06	-0.626615	0.065	0.142	0.0776359715513471
PCNT	2.7920665835285e-06	-1.12582	0.054	0.126	0.0777004209530145
LDB3	2.84933097564102e-06	-1.06942	0.054	0.126	0.079294031721114
AL365436.2	2.89924282395345e-06	-2.78479	0.004	0.039	0.0806830285478006
RHOT2	2.94517109401538e-06	-0.681773	0.099	0.186	0.0819611663753539
CMTM7	2.99341112849455e-06	-1.39322	0.066	0.142	0.0833036382948747
SLC22A18	3.05633116174167e-06	-0.819978	0.053	0.122	0.0850546399001089
AL355881.1	3.13559145812665e-06	-1.00582	0.026	0.082	0.0872603746882066
KCNAB2	3.16527364965241e-06	-0.554212	0.067	0.145	0.088086400396177
CES1	3.21243742718507e-06	-0.647471	0.056	0.128	0.0893989211611333
UTP18	3.23389655076723e-06	-0.530898	0.097	0.183	0.0899961071113012
CCDC122	3.29457475368593e-06	-1.12066	0.031	0.09	0.0916847208203257
AC103591.3	3.30318532911277e-06	-1.23449	0.043	0.108	0.0919243445238793
SLC8A1	3.37405370786605e-06	0.556225509250708	0.111	0.207	0.0938965406362044
STAT4	3.41884047159644e-06	-1.12069	0.036	0.098	0.0951429114840574
AC004687.1	3.51758493892524e-06	-1.21093	0.048	0.115	0.0978908712653505
ATXN7	3.53329512052735e-06	-0.581407	0.114	0.204	0.0983280699091555
ZBED8	3.5978533945134e-06	-3.1674	0.006	0.044	0.100124662115914
SDHAF2	3.77025533020973e-06	-0.524378	0.152	0.25	0.104922435584407
MAD1L1	3.86515040258692e-06	-0.977712	0.075	0.152	0.107563270553591
CBR3	3.86697396609329e-06	-0.617667	0.075	0.154	0.10761401850241
AC100793.2	3.94084200357881e-06	-0.983356	0.037	0.099	0.109669692117595
ST7	3.95401802114849e-06	-1.62356	0.041	0.105	0.110036367510541
MEDAG	3.96354810485038e-06	1.92413731933449	0.252	0.163	0.110301580209881
AL662844.4	3.97503003297981e-06	-2.31724	0.006	0.044	0.110621110787795
SPEG	3.98351068190443e-06	-0.53496	0.11	0.202	0.110857118766718
CORO1C	4.05174562348893e-06	0.625072285294107	0.204	0.324	0.112756028956074
CDC14B	4.05781583952797e-06	-0.511662	0.093	0.177	0.112924956998224
RUFY1	4.06673556932596e-06	0.793943321941291	0.136	0.236	0.113173184158772
ZNF846	4.17566999608069e-06	-1.11465	0.049	0.117	0.11620472032093
SFMBT2	4.18870239256056e-06	-1.25862	0.028	0.085	0.116567398882568
ZDHHC12	4.38346790773701e-06	-0.598289	0.109	0.199	0.121987528404413
NCOA6	4.39574453345219e-06	-0.756837	0.075	0.152	0.122329174621441
PDPN	4.41982853975852e-06	2.06066512376205	0.154	0.076	0.12299940843294
STEAP3	4.42078964744843e-06	-0.637381	0.047	0.113	0.123026155098842
PGPEP1	4.5664901445431e-06	-0.724062	0.078	0.156	0.12708085423249
ACIN1	4.69787646168288e-06	0.677983257378479	0.204	0.326	0.130737204052173
RASSF2	4.92566095495064e-06	0.503370562291978	0.09	0.177	0.137076218715321
PELI1	5.07417123888616e-06	-0.620568	0.105	0.191	0.141209111406963
ZNF684	5.12536674281857e-06	-1.77998	0.016	0.062	0.142633831085898
THAP3	5.16752506433046e-06	-0.780865	0.089	0.17	0.143807055015252
SHISA4	5.19551770137503e-06	-0.529782	0.151	0.246	0.144586062111566
ZNF75A	5.28346718789956e-06	-0.783084	0.063	0.135	0.147033608372057
PGD	5.30817597992048e-06	-0.630056	0.105	0.19	0.147721229345207
TSPAN15	5.42427770499444e-06	-0.868355	0.063	0.135	0.15095222425229
AC073389.1	5.50131905937481e-06	-3.48709	0.004	0.037	0.153096208103342
CRTAM	5.51013499850977e-06	-2.18653	0.013	0.057	0.153341546873528
AC093249.6	5.53396526984136e-06	-2.93815	0.004	0.037	0.154004719494415
FAM241B	5.6588690811732e-06	-1.01674	0.035	0.094	0.157480667659969
SLC15A3	5.66252602153328e-06	-0.508484	0.094	0.181	0.15758243665325
BTN3A3	5.73361235325481e-06	-1.17449	0.032	0.09	0.159560698178728
TM7SF2	5.75045762341816e-06	-2.48797	0.018	0.066	0.160029485202104
PGAM2	5.77404120002661e-06	-2.50934	0.018	0.066	0.160685792555541
UBASH3A	5.8881383419914e-06	-2.98231	0.004	0.037	0.163861001919279
CEMIP	6.02360831504831e-06	2.20519620666516	0.145	0.069	0.167630995799479
TSPAN33	6.1779859647853e-06	0.644891010485136	0.045	0.112	0.17192717141401
PUM3	6.21972497042269e-06	0.510247505227484	0.173	0.285	0.173088726201893
CIITA	6.3321713640576e-06	1.0099455092729	0.084	0.172	0.176217996890359
IGSF8	6.68176323979386e-06	-1.06339	0.101	0.183	0.185946789200223
TTC28-AS1	6.83762535910336e-06	-0.530446	0.034	0.092	0.190284276118487
CLK3	6.84360191709797e-06	-0.743433	0.092	0.172	0.190450597750919
PTP4A3	7.07834057774056e-06	-1.05698	0.076	0.151	0.196983139937942
TLR1	7.0977211482517e-06	0.861130909415366	0.053	0.122	0.197522481834696
NHLRC3	7.12951831825812e-06	-0.69423	0.112	0.199	0.198407365278805
PGF	7.14343926970841e-06	-0.621538	0.147	0.245	0.198794771436715
IGHA1	7.29952507675452e-06	2.99089693280438	0.094	0.032	0.203138483361002
WTIP	7.32807847672107e-06	-0.551269	0.171	0.268	0.203933095928671
SERPINE2	7.40040674763296e-06	1.65907368909173	0.286	0.202	0.205945919379878
SLC35E3	7.57763072256263e-06	-0.615532	0.081	0.161	0.210877885378196
ALDOC	7.69503372790997e-06	-0.619044	0.065	0.137	0.214145093614006
LEFTY2	7.73954675748584e-06	-1.7207	0.019	0.067	0.215383846714073
ZNF714	7.78101167513991e-06	-2.41902	0.012	0.053	0.216537773907468
ACACB	7.84771649864333e-06	-1.88489	0.019	0.067	0.218394102440745
DNAAF2	7.87116678726086e-06	-1.17396	0.047	0.11	0.219046700522683
PTGER2	7.9265562308101e-06	-1.31435	0.032	0.089	0.220588133347214
SPIN2B	7.9917077294681e-06	-1.22222	0.053	0.119	0.222401234403368
CLMN	8.06930554479252e-06	-0.793769	0.041	0.103	0.224560704006031
EHMT2	8.27475787413896e-06	-0.881218	0.078	0.152	0.230278236879413
HIST4H4	8.31144182108851e-06	-1.12437	0.019	0.067	0.231299114439072
DUSP26	8.4608449580581e-06	-1.21565	0.089	0.167	0.235456854337799
CSTF3	8.50954386947178e-06	-0.693558	0.068	0.14	0.23681209634353
HEXIM2	8.75061658607412e-06	0.526452748405478	0.028	0.083	0.243520908973857
SH2D2A	8.85351063159971e-06	-1.3225	0.019	0.067	0.246384347366788
RIC3	9.16710502363832e-06	-1.55125	0.026	0.078	0.255111365702831
SNRPD1	9.39387836708479e-06	0.588160908824435	0.373	0.539	0.261422241077603
CDCA7L	9.61875764755555e-06	-1.98449	0.016	0.06	0.267680406573823
SMIM25	9.72176359148676e-06	-1.23087	0.027	0.08	0.270546958987485
ADCK2	9.78675955405084e-06	-1.86446	0.052	0.115	0.272355731629681
SIGLEC1	1.00536619762994e-05	-1.49729	0.027	0.08	0.279783359138435
NUFIP2	1.00900915827495e-05	0.548355449420862	0.269	0.394	0.280797158656335
ACADL	1.01703881861769e-05	-1.42499	0.021	0.069	0.283031732833118
FBLN1	1.01802637271653e-05	1.15527494580198	0.364	0.277	0.283306559263283
AC093390.1	1.0197140200202e-05	-2.28055	0.013	0.055	0.283776214631423
TNFSF8	1.02827744607532e-05	-2.37157	0.023	0.073	0.286159330468302
PRPS1	1.03157736906311e-05	-0.567446	0.102	0.186	0.287077666036573
EPB41L5	1.04279619355081e-05	-0.854826	0.021	0.069	0.290199752703254
RAD51AP1	1.06076235810504e-05	-2.61981	0.008	0.044	0.295199556637052
LINC00115	1.06167127859178e-05	-4.35158	0	0.025	0.295452500119305
MRE11	1.06464746905707e-05	-0.78185	0.083	0.16	0.296280744163891
MTMR3	1.06563215800049e-05	-1.30354	0.048	0.112	0.296554773249955
AL627171.1	1.06952441427264e-05	-0.847915	0.041	0.103	0.297637949247932
LYNX1	1.07440992236938e-05	-0.577304	0.031	0.087	0.298997537296175
GMDS-DT	1.07477355249654e-05	-0.645736	0.053	0.119	0.299098731924262
SLPI	1.0770013092116e-05	2.08529603645325	0.13	0.059	0.299718694340495
LINC01936	1.08022367416238e-05	-3.70347	0.004	0.035	0.300615446282647
CRIM1-DT	1.08790418009518e-05	-0.84817	0.094	0.172	0.302752854278687
VMA21	1.08909100275305e-05	0.518370546462697	0.195	0.31	0.303083135156145
NUDT18	1.10723063278203e-05	-0.740407	0.057	0.124	0.308131212796911
CCR5	1.12530901989007e-05	-0.869418	0.027	0.08	0.313162247145208
USF1	1.12942043184558e-05	-0.527359	0.04	0.099	0.314306411978305
ICK	1.13370815310604e-05	-0.554089	0.14	0.229	0.315499641927879
TENT5B	1.14302543961434e-05	-1.96037	0.023	0.073	0.318092549590273
LINC00892	1.17216560703379e-05	-2.69961	0.014	0.057	0.326201966781434
HIST2H2BF	1.17374445862044e-05	-1.19408	0.008	0.044	0.326641345389481
ZNF85	1.17519545486233e-05	-1.75355	0.017	0.062	0.327045143133639
MME	1.184589172853e-05	3.09658480899018	0.053	0.009	0.329659320913263
LINC02716	1.19205285419336e-05	-1.74149	0.01	0.05	0.331736388793471
KLRK1	1.21555022485781e-05	-0.893402	0.021	0.069	0.33827547207568
ZNF467	1.22094024523655e-05	-2.11442	0.018	0.064	0.339775460846879
CNTN4	1.22620827137089e-05	-1.46168	0.023	0.073	0.341241499839805
MAP2	1.23003824313536e-05	-0.693629	0.061	0.129	0.342307342682139
SLC25A24	1.27431949819165e-05	0.693124768118818	0.187	0.3	0.354630373151754
SNRPE	1.29873619719412e-05	0.637014068873231	0.398	0.576	0.361425296317152
RHOD	1.3008135361873e-05	-0.509626	0.172	0.27	0.362003398985565
KRBOX1	1.31757073771088e-05	-1.21453	0.023	0.073	0.366666760597562
CIDEB	1.35705461716839e-05	-0.606721	0.028	0.082	0.377654729411792
PATL2	1.36315915854582e-05	-3.73701	0.006	0.041	0.379353562231716
OAS3	1.36813522825449e-05	-1.02376	0.048	0.11	0.380738352670942
SNAPC3	1.41239337782101e-05	-0.528516	0.093	0.172	0.393054953113808
BCLAF1	1.41543765709771e-05	0.506397478035398	0.348	0.5	0.393902145593723
DGKA	1.42723064950754e-05	-0.609541	0.107	0.186	0.397184017451453
UNC119	1.43136262340412e-05	-0.665338	0.094	0.172	0.398333904467133
ZNF585B	1.46980102019558e-05	-1.95711	0.021	0.067	0.409030925910228
TRMT6	1.52849940203465e-05	-0.952832	0.075	0.147	0.425366098592222
MTSS1	1.53460365383092e-05	-0.543979	0.084	0.16	0.427064850824608
ADCY6	1.54762900547575e-05	-0.590685	0.067	0.137	0.430689675933846
N4BP2	1.54824464526168e-05	0.678036014704072	0.057	0.124	0.430861002329873
VPS45	1.55892637174633e-05	-0.516591	0.094	0.174	0.433833619993285
IFT52	1.56034019793582e-05	-0.553925	0.133	0.222	0.43422707368356
TDO2	1.5645176704951e-05	4.26158119016959	0.067	0.018	0.435389622522081
AC008267.5	1.58306753737867e-05	-2.29911	0.016	0.059	0.440551864977109
IFIT5	1.60641554915055e-05	0.761585170114344	0.076	0.152	0.447049383173106
AP1G2	1.61508872213008e-05	-1.42334	0.026	0.076	0.449463040481579
LINC01678	1.62709476747287e-05	-1.65435	0.019	0.066	0.452804202840024
SLAMF7	1.63699737139481e-05	-1.0888	0.009	0.046	0.455559998485462
SIRT6	1.69339135081001e-05	-0.748976	0.066	0.135	0.471253879016917
SERPINI1	1.77067716731057e-05	-0.579827	0.056	0.121	0.492761748890859
FAM78A	1.80504087081769e-05	-0.838634	0.028	0.08	0.502324823939854
EAF2	1.83430938019977e-05	-1.2077	0.037	0.094	0.510469957415795
IMPA2	1.83977969871433e-05	-1.18927	0.032	0.085	0.51199229235521
FAM102A	1.86128110690574e-05	-0.584163	0.081	0.156	0.517975919240799
NDC80	1.86809888793036e-05	-0.558045	0.016	0.059	0.519873239522139
FAM181B	1.88831057160083e-05	-1.63937	0.005	0.037	0.525497948970796
PAF1	1.91299612373258e-05	-0.705463	0.083	0.158	0.53236769127354
FCGR1B	1.91894973806184e-05	0.774787942149197	0.052	0.117	0.534024522605231
GK	1.92224790505805e-05	0.728329263041988	0.076	0.152	0.534942369498604
CACNB2	1.93650458980673e-05	-2.72087	0.01	0.048	0.538909862297314
MYOM1	1.98393239907068e-05	-2.22339	0.026	0.074	0.552108547337379
YDJC	2.02630700444591e-05	-0.728447	0.072	0.144	0.563900976267251
ADGRL3	2.03617009420103e-05	-1.60058	0.021	0.067	0.566645775515204
LINC02273	2.05173422065289e-05	-1.59933	0.013	0.053	0.570977116265493
KRT18	2.08522543744038e-05	-0.983423	0.101	0.181	0.580297386985283
HVCN1	2.09624394090621e-05	-1.16463	0.048	0.108	0.583363726314789
DCAF17	2.10177692365006e-05	-0.748758	0.031	0.083	0.584903500082574
PPP1R1A	2.15027902889268e-05	-2.2831	0.008	0.043	0.598401150950545
SDR42E2	2.1772105973405e-05	-1.46885	0.023	0.071	0.605895937133886
GBP5	2.1856528561038e-05	1.09898483857191	0.061	0.131	0.608245333325127
MAPK10	2.19158992158829e-05	0.544758341817047	0.078	0.154	0.609897559278806
SUPT16H	2.21462816860165e-05	0.635008079376825	0.273	0.408	0.616308873040154
HSD17B14	2.2153967995625e-05	-1.78694	0.032	0.085	0.616522775350248
CADM3	2.22139959076119e-05	2.78579729283185	0.054	0.011	0.618193292112933
HLA-DQA1	2.25105341018238e-05	-0.619426	0.205	0.314	0.626445653519656
RAB11FIP4	2.25715883166447e-05	-3.60585	0.004	0.034	0.628144731263905
PMS1	2.2718432565019e-05	-1.31626	0.065	0.133	0.632231259851914
LINC00309	2.28208051311335e-05	-1.62893	0.023	0.071	0.635080185994315
ANAPC10	2.32887132389653e-05	-0.536614	0.101	0.179	0.648101600727166
SMARCD1	2.33200716829866e-05	-0.525119	0.115	0.199	0.648974274865834
DTYMK	2.3568966025234e-05	-0.509808	0.128	0.218	0.655900755516236
WDR74	2.38777572958709e-05	-0.761328	0.158	0.243	0.664494107786791
RAB10	2.43729326002604e-05	0.570504989916477	0.342	0.491	0.678274341332646
HMGXB4	2.48330433071013e-05	0.591792147697214	0.158	0.257	0.691078762193323
FAAP24	2.48491667365396e-05	-3.22034	0.012	0.05	0.691527461111161
IGHG3	2.48732526257281e-05	2.12132738766788	0.067	0.018	0.692197747321388
ROGDI	2.50837140701909e-05	-0.557744	0.059	0.124	0.698054678859342
CXCL1	2.54139898428211e-05	4.62480191735362	0.084	0.03	0.707245923335869
BOLA1	2.54625637643963e-05	-1.1253	0.075	0.144	0.708597686999384
RPUSD3	2.55726122705868e-05	-0.755746	0.084	0.158	0.71166022687816
IGF1	2.56035186121821e-05	3.81745860488088	0.165	0.098	0.712520319458417
VPS41	2.59170166650264e-05	0.550119790029143	0.152	0.25	0.72124465677102
THY1	2.59633279885875e-05	1.57990394538189	0.3	0.222	0.722533454594402
IMMP1L	2.65897581411259e-05	-0.603478	0.087	0.161	0.739966379309392
ASGR1	2.72280588156178e-05	-0.800627	0.026	0.074	0.757729648779828
SGTA	2.75112031508997e-05	-0.617644	0.125	0.207	0.765609272486389
CXCR3	2.75162506459514e-05	-0.679166	0.023	0.071	0.765749739226181
SLAMF6	2.75948542139834e-05	-0.73294	0.012	0.05	0.767937197920945
IL12RB1	2.77795668196057e-05	-2.15562	0.012	0.05	0.773077565022808
PRF1	2.78113729507343e-05	-1.39874	0.025	0.073	0.773962697845986
MCUR1	2.83314842933929e-05	0.704667557508623	0.216	0.324	0.788436876400832
PAIP2B	2.84041823209891e-05	-2.38084	0.009	0.044	0.790459989810805
HCP5	2.87195043437207e-05	-1.09736	0.034	0.087	0.799235086381404
VPS39	2.89206879565127e-05	-0.820435	0.083	0.154	0.804833825141791
ELN	2.89300278620306e-05	0.502278875148439	0.262	0.406	0.805093745372448
CAPRIN1	2.90821955944689e-05	0.621840540750209	0.269	0.395	0.809328421198474
TNFRSF11A	2.93135562680188e-05	-1.20659	0.006	0.039	0.815766957382696
TRIM41	3.02958791294697e-05	-0.578438	0.05	0.112	0.843104020294013
NUP210	3.05809583455089e-05	-1.36278	0.021	0.066	0.851037489797168
SUPT3H	3.09081716649799e-05	-0.949974	0.041	0.098	0.860143509264727
FGD2	3.1263517792296e-05	-0.704663	0.04	0.096	0.870032436641805
ANKRD29	3.13001225684655e-05	-0.755221	0.031	0.083	0.871051110957827
ABHD8	3.13366326141962e-05	-1.47453	0.052	0.112	0.872067149020466
TRIM22	3.13574258536973e-05	0.558947715599294	0.249	0.372	0.872645804082543
MCCC2	3.20654170162761e-05	-0.690377	0.07	0.138	0.892348490145946
GIMAP2	3.21130581391551e-05	-1.10532	0.035	0.089	0.893674294954549
PARM1	3.29662415444589e-05	-0.678349	0.067	0.135	0.917417535940746
MRAP2	3.31191702142214e-05	-0.574107	0.111	0.191	0.921673387891568
KAT2A	3.39496938373676e-05	-1.50709	0.041	0.098	0.944786029800104
MOXD1	3.45323696896469e-05	3.01888840439362	0.062	0.016	0.961001316093184
AL390755.1	3.46558977703077e-05	-2.09629	0.023	0.069	0.964438979049893
COLCA1	3.54486972464598e-05	-2.08702	0.013	0.051	0.986501795671731
DYNC1I1	3.67531329209164e-05	-1.64864	0.035	0.087	1
CBLL1	3.68664574795683e-05	-0.986677	0.078	0.145	1
COQ2	3.74433622673621e-05	-1.28317	0.04	0.096	1
NEMP1	3.79581923993407e-05	-1.32908	0.013	0.051	1
DNASE1L3	3.82025036211232e-05	-2.11815	0.005	0.035	1
SCAMP4	3.8505206244721e-05	-0.77562	0.074	0.142	1
ARRDC3	3.93540781440346e-05	0.793182691080241	0.163	0.266	1
CNNM3	3.99890072207611e-05	-1.75191	0.031	0.082	1
C8orf82	4.01559144046269e-05	-0.506394	0.109	0.188	1
SLC2A3	4.0158812600506e-05	0.670746636707811	0.189	0.301	1
BRI3BP	4.04902229334472e-05	-0.99813	0.056	0.117	1
COX4I2	4.05402565417873e-05	-1.56024	0.005	0.035	1
HELQ	4.08097110257638e-05	-0.633127	0.068	0.137	1
STX12	4.11625667017797e-05	0.501409366463446	0.261	0.385	1
HSPD1	4.17683155673745e-05	0.510494150673837	0.42	0.589	1
TECPR1	4.19216394906043e-05	-1.25756	0.037	0.09	1
AC092803.1	4.20832415811282e-05	-1.1127	0.014	0.053	1
MRPL44	4.24775380589937e-05	-0.95718	0.084	0.154	1
USP11	4.35385999362179e-05	-0.768554	0.15	0.241	1
VIPAS39	4.3728768715341e-05	-1.42613	0.039	0.092	1
SMIM30	4.41247660613093e-05	0.572500143435589	0.213	0.324	1
MAFK	4.45442469341851e-05	-0.62298	0.089	0.161	1
DPYD	4.46415427094126e-05	0.520569346321508	0.178	0.282	1
PIANP	4.49411105646637e-05	-0.976454	0.027	0.074	1
SLC46A3	4.5556563149428e-05	-0.730733	0.074	0.142	1
BLNK	4.55630555658982e-05	-0.784103	0.018	0.06	1
MKNK1	4.59572397306052e-05	0.700774875920631	0.102	0.181	1
TOX	4.61345539449073e-05	-5.08295	0	0.021	1
FFAR2	4.61345539449073e-05	-5.09873	0	0.021	1
VLDLR	4.68437688967258e-05	-2.20155	0.016	0.055	1
REXO4	4.68870603098127e-05	-0.871874	0.083	0.152	1
MTHFD2L	4.7503447548417e-05	-0.810814	0.052	0.112	1
ANAPC1	4.79324561095672e-05	-0.542766	0.058	0.121	1
DIPK2A	4.82218352285021e-05	0.770487327441089	0.114	0.197	1
RTCB	4.85237671758689e-05	0.560550359043853	0.251	0.36	1
CCL3	4.86288519831595e-05	-0.523138	0.163	0.255	1
UBE2K	4.92637088415736e-05	0.503076121281364	0.273	0.399	1
TMX1	4.93103898437309e-05	0.882114469407748	0.185	0.291	1
HIST3H2A	4.9678417600028e-05	-0.80142	0.034	0.085	1
PCGF6	5.03301934997342e-05	-0.850932	0.036	0.089	1
STARD4	5.04204880229781e-05	-1.47792	0.012	0.048	1
AL441992.1	5.10700239489866e-05	-1.73563	0.016	0.055	1
PDGFC	5.11157105902713e-05	0.514022272836556	0.141	0.232	1
HIST1H2BH	5.12913188421794e-05	-0.692005	0.014	0.053	1
TACC2	5.15515160416607e-05	-0.770907	0.068	0.133	1
HDHD2	5.16511103113749e-05	-0.789028	0.067	0.133	1
BZW2	5.30032814510869e-05	0.698806090204423	0.096	0.174	1
STARD3	5.33820566616787e-05	-0.678644	0.103	0.177	1
ADNP	5.35241293249608e-05	0.55154372620896	0.182	0.284	1
C3orf70	5.37981684298516e-05	-1.12464	0.016	0.055	1
LINC02345	5.46686197918526e-05	-2.04893	0.006	0.037	1
LINC00944	5.59173361378519e-05	-2.69937	0.001	0.025	1
SBNO1-AS1	5.62238624610616e-05	-3.17109	0.006	0.037	1
TNFRSF18	5.63085980539704e-05	-2.66585	0.009	0.043	1
ASCL2	5.64385155028274e-05	-1.65091	0.016	0.055	1
ADAM12	5.65093954693542e-05	3.97414390652017	0.076	0.027	1
AVEN	5.69958622644689e-05	-0.613455	0.154	0.239	1
LARS	5.7081711365854e-05	0.582310901798168	0.31	0.443	1
PTGER3	5.75112162083539e-05	-0.677336	0.079	0.147	1
LINC00239	5.76740062539245e-05	-2.41865	0.006	0.037	1
NAF1	5.76828028335494e-05	-0.888768	0.059	0.121	1
NUDT15	5.81371455276436e-05	-0.771343	0.049	0.108	1
KCNJ6	5.82028311510904e-05	3.9006958274499	0.044	0.007	1
MRPS2	5.90121405062004e-05	-0.521178	0.125	0.206	1
AC138150.1	5.91383705812155e-05	-0.994157	0.009	0.043	1
AP3M2	5.96451881029529e-05	-0.575811	0.081	0.151	1
LCOR	6.01944826520032e-05	0.50271791660611	0.138	0.225	1
CKB	6.03952684349519e-05	-0.662482	0.053	0.112	1
FCGBP	6.0978409455829e-05	-1.30321	0.08	0.147	1
APEH	6.20205763970776e-05	-0.799276	0.112	0.188	1
SCN9A	6.21024565970787e-05	-0.559874	0.009	0.043	1
ZNF101	6.26281808018216e-05	-1.54471	0.023	0.067	1
ARL17A	6.29695310948851e-05	-0.881296	0.022	0.066	1
HIST1H2BG	6.44828489654602e-05	-0.643188	0.027	0.074	1
VPS9D1	6.60590449748991e-05	-1.25363	0.022	0.066	1
PRR16	6.66570360794813e-05	-0.518519	0.045	0.101	1
ALDH6A1	6.68319320990413e-05	-0.570077	0.092	0.165	1
ANKRD22	6.74442117657368e-05	-0.974821	0.013	0.05	1
CAP2	6.7903165897899e-05	-0.590059	0.137	0.222	1
LINC00861	6.81999399141748e-05	-2.86463	0.01	0.044	1
ABCB10	6.94069132549875e-05	-1.47954	0.036	0.087	1
AC079753.2	6.97181076166863e-05	-3.736	0.005	0.034	1
SUSD2	7.02798123371896e-05	-3.13938	0.005	0.034	1
IPCEF1	7.06570935093943e-05	-1.2776	0.034	0.083	1
HNRNPAB	7.06754130820006e-05	0.61023838372243	0.382	0.534	1
MIR4458HG	7.18954284790577e-05	-0.639552	0.079	0.147	1
THAP7-AS1	7.57909025362011e-05	-2.09776	0.014	0.051	1
AL355001.2	7.64262573279188e-05	-0.682438	0.027	0.073	1
NAPA-AS1	7.68062284874726e-05	-2.53095	0.008	0.039	1
ECHDC1	7.71966549140354e-05	0.50577682788401	0.221	0.326	1
PAXIP1-AS1	7.88244520489543e-05	-1.15844	0.026	0.071	1
DDX11	7.91070294440517e-05	-1.67283	0.021	0.062	1
ARL17B	7.95155615514721e-05	-1.77294	0.019	0.06	1
CD40LG	8.04167045500395e-05	-1.35107	0.025	0.069	1
PRPF3	8.07793137814397e-05	-0.560014	0.08	0.147	1
FTL	8.16376261763742e-05	-0.517568	0.972	0.993	1
LILRB3	8.19762720005434e-05	-0.529522	0.071	0.137	1
AKTIP	8.22163947894553e-05	-0.52338	0.099	0.172	1
NFKB1	8.23592252315982e-05	0.578156784201557	0.182	0.28	1
NFKBID	8.24056230162915e-05	-0.563416	0.034	0.083	1
EPB41L3	8.30420805087003e-05	1.2165452057558	0.088	0.161	1
TRIM13	8.31139749683289e-05	-0.560828	0.134	0.215	1
LINC00847	8.42529613323263e-05	-0.537991	0.035	0.085	1
AC015871.1	8.42969777047005e-05	-0.508095	0.028	0.074	1
ICA1L	8.45551378686787e-05	-1.71093	0.021	0.062	1
TTI1	8.60945230547222e-05	-0.963998	0.026	0.071	1
MNT	8.65696627849225e-05	-1.15834	0.053	0.11	1
NDUFAF2	8.73488744673396e-05	0.513035551947311	0.267	0.385	1
ACER3	8.84492829276016e-05	0.560568181882128	0.071	0.137	1
ZNF394	8.90297720852907e-05	-0.556693	0.101	0.172	1
RRP15	8.92589039802986e-05	0.672209291908505	0.18	0.284	1
LINC00844	8.97340278617261e-05	-1.13163	0.019	0.06	1
WDFY3-AS2	9.36565019883748e-05	-0.646199	0.032	0.08	1
USP36	9.41001415151065e-05	-0.532801	0.081	0.147	1
AC008124.1	9.44417214986377e-05	-0.526483	0.062	0.122	1
CRACR2A	9.51011673368745e-05	-2.19889	0.004	0.03	1
CAMKMT	9.55063042192645e-05	-0.531887	0.025	0.069	1
CNOT2	9.57044362409624e-05	0.500677330296609	0.243	0.356	1
LY9	9.64010200355023e-05	-1.47271	0.012	0.046	1
LINC02084	9.64176905116196e-05	-4.67172	0	0.02	1
CRHBP	9.64176905116196e-05	-4.65989	0	0.02	1
TSGA10	0.000101712455490579	-2.11908	0.017	0.055	1
LINGO1	0.000102933349248783	-2.21473	0.009	0.041	1
PIGL	0.000103216344631646	-0.585145	0.044	0.098	1
BDH1	0.000103407650905386	-1.75466	0.009	0.041	1
LINC01615	0.000104075436773602	-0.533759	0.116	0.191	1
KLHL28	0.000104767173401847	-0.755506	0.084	0.151	1
FAM210B	0.000104827111345687	0.555909426382006	0.218	0.323	1
CNST	0.00010585065223072	-0.836599	0.109	0.183	1
ALPL	0.000105878033605327	3.98286154990937	0.045	0.009	1
GMPR	0.000107689936944123	-1.07348	0.098	0.165	1
OTUB1	0.000107753610641068	0.56336566720614	0.187	0.282	1
AL132709.8	0.000107911449045819	-2.61293	0.006	0.035	1
TRPM7	0.000108750424050986	0.506999066809338	0.124	0.206	1
KCNQ1	0.00010885189422002	-1.23184	0.034	0.082	1
FKBPL	0.000109900939754207	-1.39606	0.022	0.064	1
PLEK2	0.000110186332901733	-1.11264	0.017	0.055	1
C2CD6	0.000110589105222603	-0.707999	0.003	0.027	1
AGPS	0.000111401682312984	0.728179289393286	0.12	0.2	1
HIST2H2AA4	0.000112885998548906	-3.01963	0.006	0.035	1
ADSSL1	0.000113537863925913	-0.62468	0.078	0.144	1
CHRNB1	0.000113697337197189	-1.70502	0.041	0.092	1
GUCY1A2	0.000114069208222821	-2.13089	0.013	0.048	1
SUMO4	0.000114304822783063	-1.08874	0.013	0.048	1
AC010491.1	0.000114552799067706	-2.94932	0.001	0.023	1
PIGH	0.000114918815713869	-0.596173	0.072	0.135	1
RTN2	0.000115191646947452	-0.725514	0.054	0.112	1
ZNF836	0.000115322147415023	-1.35383	0.039	0.089	1
SFXN4	0.000115791942197256	-1.09637	0.065	0.124	1
SWT1	0.000116275506404996	-0.823383	0.018	0.057	1
IFNGR2	0.000116971566015104	0.573320860081751	0.276	0.394	1
ADORA3	0.000117573886220899	-1.24638	0.027	0.071	1
RARA-AS1	0.000117764659417296	-1.01216	0.053	0.11	1
NR1D1	0.000118149038133226	-1.32986	0.039	0.089	1
SMIM8	0.000119788763753062	-0.514135	0.083	0.151	1
PFKP	0.000120041270213207	-0.517554	0.129	0.206	1
CCL7	0.000121381985302709	3.85073211551265	0.041	0.007	1
COL5A2	0.000121903871228796	1.7021725945542	0.433	0.404	1
ITGB7	0.000122839717007869	-1.32973	0.026	0.069	1
PRDM16-DT	0.000123380943719224	-1.65838	0.049	0.103	1
TCEAL7	0.000125310743531425	-1.04432	0.037	0.087	1
GINM1	0.000125830001392709	0.515857067521527	0.366	0.527	1
ATP8B4	0.0001262446137437	1.37711554170077	0.032	0.082	1
PRMT9	0.00012652593424931	-0.616836	0.074	0.137	1
ZNF566	0.000126878173396498	-0.706677	0.043	0.094	1
AL118558.3	0.000127890527389991	-2.67479	0.01	0.043	1
RCBTB1	0.000130638059631431	-1.24375	0.041	0.092	1
CEP120	0.000131017758979404	-0.546566	0.068	0.129	1
ACAD9	0.000131289908657985	-0.754886	0.071	0.133	1
CKAP4	0.00013229117042541	1.61687776423922	0.328	0.261	1
TIMP4	0.000132515739475539	-0.7877	0.037	0.087	1
MPND	0.000132612023111912	-1.00705	0.052	0.106	1
ZGLP1	0.00013422447081627	-2.17854	0.01	0.043	1
ATP6V1E2	0.000134340089384771	-0.960844	0.045	0.098	1
ETV5	0.000134481898462439	0.631530332629706	0.102	0.176	1
MFSD13A	0.0001352808591829	-1.01634	0.027	0.071	1
APTR	0.000137249564514503	-1.7126	0.027	0.071	1
CD5	0.000137424384637715	-1.9977	0.014	0.05	1
RAB32	0.000138052143737979	0.631896737591776	0.276	0.381	1
F10	0.00013918265428041	-0.953901	0.057	0.113	1
WFDC1	0.000139774221441673	-1.27343	0.097	0.163	1
HELLPAR	0.000143033077488197	3.88179380265372	0.08	0.032	1
BCKDHA	0.000143572147981477	-0.752317	0.121	0.195	1
SCIMP	0.000148967608044538	-1.00514	0.032	0.078	1
CD36	0.000149593561583654	-0.609169	0.037	0.087	1
TRPT1	0.000150877568765441	-0.620382	0.132	0.209	1
CACNA1H	0.000151070144350967	-2.15403	0.008	0.037	1
C17orf82	0.000152507390011615	-2.57007	0.008	0.037	1
ZSCAN32	0.000155985991932792	-1.04055	0.019	0.059	1
RPGR	0.000157810940745714	-1.83294	0.037	0.085	1
THBS1	0.000161504246474183	1.34676919928965	0.31	0.241	1
ZNF718	0.000163581231853949	-0.715387	0.014	0.05	1
AC073332.1	0.000163595364587084	-1.0769	0.031	0.076	1
GAB1	0.000168229974223008	-0.606542	0.101	0.168	1
VIM-AS1	0.000169236776174344	0.805403	0.039	0.09	1
AREG	0.000169299559624675	-0.918744	0.07	0.129	1
LGR4	0.000170928710516551	2.76355884499049	0.116	0.059	1
SLC7A8	0.000171239852474423	-0.960005	0.059	0.117	1
SMIM1	0.000171471433457294	-0.957085	0.031	0.076	1
ZNF181	0.000172505375386953	-0.96999	0.05	0.105	1
IL10RB-DT	0.00017303179189182	-0.653038	0.012	0.044	1
AL450332.1	0.000173183708994764	-1.59925	0.017	0.053	1
PPP1R3G	0.00017412447753175	-1.96616	0.012	0.044	1
MOSPD3	0.000174501017252207	-0.507896	0.105	0.174	1
TCTA	0.000174937487745086	-0.580819	0.083	0.145	1
KLHL18	0.000177431121806228	-0.896985	0.058	0.113	1
GLDN	0.000178397972646419	-0.918445	0.097	0.165	1
THAP9-AS1	0.000178968262364542	0.511635950994656	0.092	0.16	1
DENND3	0.000183985732082654	-0.714289	0.074	0.135	1
CCDC152	0.000185974694061247	0.549410709630116	0.047	0.101	1
AC016876.1	0.000186816738854849	-0.850049	0.044	0.094	1
INIP	0.000187166078388934	0.696967369855584	0.09	0.16	1
FFAR4	0.00018807259937407	-2.74116	0.004	0.028	1
KCNS3	0.000190002103459376	-1.3863	0.041	0.09	1
CHROMR	0.000190011076447964	-1.00797	0.037	0.085	1
AC093157.1	0.000191228168350162	-1.21441	0.025	0.066	1
FBXO30	0.000195064708148727	0.536789081979201	0.071	0.133	1
NSMAF	0.000195993114284973	0.500918312553669	0.079	0.144	1
UFM1	0.000196937449320476	0.573750369547197	0.324	0.459	1
CDKN2D	0.000197541839089611	0.678216498952071	0.174	0.261	1
C1R	0.000199305353180925	0.531253020401681	0.627	0.69	1
AC079305.3	0.000199351023630525	-2.33018	0.009	0.039	1
CCL11	0.000200198823585774	4.63484840673944	0.036	0.005	1
AC254633.1	0.000201979003012953	-3.65431	0	0.018	1
HIST1H2AB	0.000201979003012953	-4.00019	0	0.018	1
CDC42BPG	0.000201979003012953	-3.50234	0	0.018	1
NXPH3	0.000202249959437736	-0.735776	0.071	0.131	1
AL359504.2	0.00020296827561098	-1.82812	0.009	0.039	1
PSKH1	0.000203037618223518	-0.99704	0.053	0.106	1
CSPP1	0.000204112288166888	-0.766504	0.078	0.14	1
XAB2	0.000206551241776271	-0.821246	0.103	0.17	1
PIWIL4	0.000209163797755911	-2.34601	0.006	0.034	1
TNFRSF4	0.00021095923653224	-0.841556	0.017	0.053	1
GLA	0.00021116733185317	0.802605201420534	0.106	0.181	1
TMUB2	0.000212298402570858	-0.662544	0.103	0.17	1
ZFP37	0.000212851286006452	-1.91222	0.013	0.046	1
MSX1	0.000214332451290153	-0.519485	0.063	0.121	1
CCDC80	0.000214623740455334	0.844534347029431	0.585	0.592	1
FAM53B	0.000216297198827157	-0.696084	0.05	0.103	1
AURKA	0.000216478712141065	-2.93362	0.003	0.025	1
LINC00893	0.000216589511552279	-1.18242	0.018	0.055	1
AL590062.1	0.00021953088335043	-1.1483	0.009	0.039	1
AL162253.2	0.000223835855521898	-1.29855	0.013	0.046	1
CABP1	0.000225746138038056	-2.55813	0.003	0.025	1
NR3C1	0.000227019338189486	0.507909913922795	0.382	0.521	1
DGCR6	0.000227922692118043	-1.73219	0.006	0.034	1
RABIF	0.000228922421564705	-0.52623	0.072	0.131	1
B4GALNT3	0.000230272152398324	-3.85262	0.001	0.021	1
FHIT	0.000230657155147743	-0.899243	0.027	0.069	1
AC092910.3	0.000231035478833288	-3.45333	0.001	0.021	1
TMX3	0.000231111804922918	0.669913576843543	0.202	0.293	1
UBE2D4	0.000231677235315652	-0.868881	0.098	0.163	1
MTFMT	0.000233517915375754	-0.550633	0.057	0.112	1
TCAIM	0.000236652469449541	0.691333915632093	0.084	0.149	1
TBX2	0.000236836756899079	-0.504034	0.105	0.172	1
EID2B	0.000236985328637875	-1.47436	0.019	0.057	1
IFI27L1	0.000239898392293541	-0.506798	0.11	0.179	1
CD70	0.000244282003488813	-2.23902	0.01	0.041	1
EXOSC9	0.000247590970735941	0.504712693166953	0.119	0.195	1
NIT1	0.000250126299715441	-0.563492	0.105	0.172	1
FGF14	0.000251009720837475	-0.63664	0.014	0.048	1
MICAL1	0.000255232369518132	-0.805146	0.08	0.14	1
RNF135	0.000257609284952502	-1.0082	0.09	0.154	1
HERC6	0.000259176329568257	-1.4378	0.019	0.057	1
SERPINH1	0.000260181730106968	1.67096112978765	0.403	0.372	1
CENPJ	0.000261567760638675	-1.21976	0.035	0.08	1
ENTR1	0.000263988715841294	-0.551588	0.09	0.154	1
PTPRJ	0.000266522299541056	0.530932936550559	0.106	0.177	1
OBSCN	0.000269019478415645	-1.58942	0.01	0.041	1
LILRA1	0.000272519164540846	-3.19169	0.008	0.035	1
USP27X	0.000274428118695414	-2.65367	0.008	0.035	1
PEX11B	0.000275142288090976	-0.547955	0.043	0.09	1
GINS4	0.000276795224022181	-1.89282	0.005	0.03	1
OSCAR	0.000277145739626911	0.595480882050188	0.045	0.096	1
SRSF6	0.000277185453139258	0.581276506204757	0.202	0.298	1
AC006369.1	0.000278947256637892	-2.49932	0.005	0.03	1
LEMD2	0.000279497032768178	-0.674329	0.066	0.124	1
SLC27A5	0.000279569018678978	-0.524919	0.087	0.151	1
MTFP1	0.000279614098093619	-1.72886	0.039	0.085	1
APOBEC3H	0.000280053296382851	-1.6904	0.022	0.06	1
PGLYRP2	0.000280390644911985	-2.89297	0.005	0.03	1
MDM4	0.000280660197137224	0.510954068327981	0.203	0.303	1
IL15	0.00028089178404543	-0.655235	0.061	0.115	1
OTOA	0.000281808402335298	-0.820186	0.021	0.059	1
SHMT1	0.000284728239400745	-1.39246	0.032	0.076	1
SBNO1	0.000285349281118107	0.683843191834364	0.169	0.257	1
FAM114A2	0.000286707931048425	0.569486939160332	0.115	0.188	1
TM9SF2	0.000286983858786052	0.510634758086459	0.32	0.441	1
SLC35E2B	0.000287315820882573	-1.48689	0.035	0.08	1
ZFYVE28	0.000288987627839204	-1.00159	0.044	0.092	1
ZNF235	0.000289485255094657	-1.8922	0.008	0.035	1
AC020765.2	0.00029144123906712	-1.33358	0.005	0.03	1
AC242426.2	0.000291505329629011	-1.55849	0.008	0.035	1
SCML4	0.000292367033495558	-1.63854	0.016	0.05	1
MRM3	0.000293695548997131	-0.893489	0.045	0.094	1
CPNE7	0.000295585155618073	-1.5578	0.008	0.035	1
LINC01934	0.000296956940445088	-1.78097	0.008	0.035	1
PEBP4	0.000297511702918313	-1.11197	0.023	0.062	1
ADGRE2	0.000299897042267745	0.772688995825979	0.063	0.122	1
CNTNAP1	0.000304112391231614	-0.672425	0.016	0.05	1
MCM4	0.000305403699899114	-1.50382	0.023	0.062	1
LAGE3	0.00030603790399202	0.556802517853584	0.18	0.27	1
EEPD1	0.000306654343494154	-0.907785	0.023	0.062	1
ARL11	0.000307689234963503	-0.978685	0.017	0.051	1
ITGA11	0.000309617860550812	-0.524158	0.165	0.243	1
CAPZA1	0.000310930296712202	0.585500738904844	0.304	0.429	1
KHDC1	0.000312276195740072	-1.83181	0.012	0.043	1
ASB2	0.000313362566080068	-2.01883	0.017	0.051	1
FKRP	0.000313702249116119	-0.875835	0.022	0.06	1
MAPK1	0.000319432931153037	0.626574864184516	0.262	0.369	1
MIIP	0.000321009118757946	-0.792381	0.097	0.161	1
IQCN	0.00033004658665004	-0.73542	0.012	0.043	1
LUCAT1	0.000330630159103924	0.764839003372054	0.044	0.094	1
ANKMY2	0.000333455627768229	-0.955358	0.054	0.106	1
THBS2	0.000335996396376511	0.773045192012047	0.594	0.644	1
SFRP5	0.00033676402921344	1.9446450033516	0.09	0.041	1
TMEFF2	0.000337410746975233	1.82247099019491	0.057	0.018	1
AC007541.1	0.000338276991840247	-1.07444	0.017	0.051	1
ZNF789	0.000338892185039591	-1.31366	0.017	0.051	1
PPP1R16A	0.000339694486066338	-0.74905	0.062	0.115	1
IGHG4	0.000342144224812611	4.10080729879826	0.041	0.009	1
FOXD2	0.000342393868732835	-0.893206	0.039	0.085	1
RGL4	0.000347501280521315	-0.993023	0.026	0.066	1
EXPH5	0.000348142823823817	-3.12428	0.004	0.027	1
HECW2-AS1	0.000349099894303887	-4.24394	0.004	0.027	1
FOXN3-AS1	0.000349100163520512	-1.14097	0.025	0.064	1
MAX	0.000349846662064987	0.711884627796072	0.243	0.34	1
KBTBD3	0.000350368074879591	-0.517043	0.057	0.11	1
DSP	0.000353914260741149	-2.40858	0.018	0.053	1
ZNF575	0.000353922271493987	-4.20218	0.004	0.027	1
UBA6-AS1	0.000354207403665456	-1.48556	0.028	0.069	1
SRGAP3	0.000355551062096781	-2.22659	0.019	0.055	1
RPUSD4	0.000355895899770581	-0.735256	0.048	0.098	1
FREM1	0.00035598933641941	-2.57119	0.009	0.037	1
DEAF1	0.000360358099550279	-0.543371	0.092	0.152	1
IDUA	0.000364074994919298	-1.11249	0.066	0.121	1
LINC02352	0.000366753611780182	-2.57821	0.004	0.027	1
SMG9	0.000368964953864353	-0.520896	0.049	0.099	1
UNC13C	0.000369172417895691	-1.46521	0.009	0.037	1
ASPH	0.000369211539986318	0.522858183497282	0.372	0.504	1
DDX60L	0.000370629097050258	0.986832368584379	0.087	0.152	1
HPS3	0.000370714260098646	-0.505825	0.067	0.124	1
EFEMP1	0.000372315343907957	0.876173133738146	0.623	0.656	1
G3BP1	0.000373536178098861	0.628246179572483	0.32	0.441	1
NGFR	0.000374864646468997	-1.65536	0.004	0.027	1
U2AF1L5	0.000374864646468997	-1.63858	0.004	0.027	1
TELO2	0.00037585346758638	-0.678114	0.063	0.117	1
VCAM1	0.000379679219269426	1.20050395742806	0.341	0.271	1
HIST1H2BE	0.000380018871689437	-1.31009	0.004	0.027	1
TIA1	0.000384236131011378	0.515845012169388	0.174	0.262	1
DDX23	0.000385635992358836	0.53210530878491	0.12	0.193	1
FCMR	0.000388233462136111	-1.77274	0.031	0.073	1
KDM2A	0.000391720356471215	0.781913085441099	0.2	0.298	1
MAP4K1	0.000394380749020847	-1.0656	0.019	0.055	1
GSPT2	0.000394840235217252	-0.59311	0.063	0.119	1
ITGB1-DT	0.000396236902987183	-2.40896	0.006	0.032	1
APPBP2	0.000398053923568983	0.548008028370695	0.137	0.216	1
MT2A	0.000400595078638651	1.33239021398123	0.735	0.828	1
RAPH1	0.000406735231260197	0.518869334877628	0.141	0.222	1
ANKS6	0.000406817761810648	-1.30052	0.018	0.053	1
D2HGDH	0.000408126380173372	-0.639658	0.037	0.083	1
RBP7	0.000410062256083061	-0.621054	0.043	0.089	1
NEK4	0.000410309263061961	-1.43879	0.037	0.082	1
TBC1D22A	0.000411655581511282	0.692898557917832	0.111	0.179	1
ENPEP	0.000412806053465264	-1.69409	0.006	0.032	1
PPP1R9A	0.000412806053465264	-1.69221	0.006	0.032	1
AC079209.1	0.000412806053465264	-0.916123	0.006	0.032	1
PRRT2	0.000414532834510041	-0.986234	0.039	0.083	1
CYP7B1	0.000416830673039104	2.56631274039865	0.123	0.069	1
SLC46A1	0.000416961032685576	-1.00137	0.031	0.073	1
PHACTR1	0.000418828717600349	0.543349954131736	0.107	0.179	1
PIGO	0.000420636355977557	-1.15464	0.035	0.078	1
AL355816.2	0.000424383216167821	-3.79464	0	0.016	1
LIN7A	0.000424383216167821	-3.93384	0	0.016	1
LINC00472	0.000432531090944537	-0.764266	0.053	0.105	1
PSMD1	0.000434224505937253	0.603832255413784	0.284	0.406	1
GAS2L3	0.0004372471204171	-1.03837	0.021	0.057	1
NCALD	0.000441370484763079	-0.574228	0.083	0.144	1
AC083973.1	0.000442726320142349	-2.8285	0.003	0.023	1
FP565260.1	0.000444037367262421	-2.94642	0.003	0.023	1
ZNF518A	0.000444466539879092	0.602818714958553	0.138	0.215	1
ULK1	0.000445121817066542	-0.779918	0.07	0.124	1
AC093462.1	0.000446670339884989	-2.80886	0.003	0.023	1
CRAMP1	0.000450426070101406	-2.00302	0.023	0.06	1
SCGN	0.000450647133066247	-3.76859	0.003	0.023	1
ITIH3	0.000450811341726224	-2.24513	0.01	0.039	1
DDX28	0.000451173861193214	-1.22965	0.03	0.071	1
RABL2B	0.000452977434276417	-0.639949	0.037	0.082	1
ATG13	0.000454073828666461	-0.921239	0.094	0.156	1
TMEM71	0.000454400389685183	-0.619913	0.021	0.057	1
ALDH4A1	0.00045556892902369	-1.72595	0.01	0.039	1
MIEF2	0.000457140123670749	-0.917715	0.025	0.062	1
SRPRA	0.000460519783445604	0.609873024750068	0.258	0.369	1
HBB	0.000461206546195378	6.44062695179981	0.026	0.002	1
STC2	0.000463373131223446	3.97900641136568	0.04	0.009	1
LINC01137	0.000463850092494524	-1.10276	0.036	0.08	1
ASAP1	0.000468586766538155	0.505774271007433	0.218	0.316	1
LZTR1	0.000474516669920112	-0.989928	0.065	0.119	1
ZNF740	0.000476474648538434	-1.09347	0.022	0.059	1
SNX15	0.000476930947606443	-0.502642	0.072	0.128	1
CD101	0.000480615175543553	-3.13984	0.001	0.02	1
AC113410.4	0.000480615175543553	-3.6783	0.001	0.02	1
SLCO1C1	0.000480615175543553	-3.61027	0.001	0.02	1
KHK	0.00048261039592815	-1.72087	0.023	0.06	1
LINC01619	0.000483781978935331	-3.67749	0.001	0.02	1
PGBD5	0.000485372668421769	-2.96956	0.001	0.02	1
EID2	0.000487542589576033	-0.681095	0.088	0.147	1
SNAP47	0.000488857622712631	-1.20889	0.068	0.122	1
CTTNBP2	0.000489183691585306	0.609475227436583	0.036	0.08	1
NAIP	0.000491320601202422	0.530637799538156	0.097	0.165	1
BACH1	0.000492512612883884	0.633649327960743	0.189	0.278	1
TMEM91	0.000494414995656136	-0.929323	0.119	0.186	1
CCDC142	0.000499096284840476	-1.83433	0.023	0.06	1
S100PBP	0.00049992241904323	-0.916448	0.074	0.129	1
ATG10	0.000501521281255267	-0.647414	0.061	0.113	1
FBXO48	0.000505316701359951	-1.44517	0.016	0.048	1
PASK	0.000512009612090733	-1.03638	0.008	0.034	1
PYGL	0.000513524827376756	0.780490843153687	0.114	0.186	1
NAA35	0.0005164414457463	0.773102425791076	0.079	0.14	1
NUFIP1	0.000519152746350479	-0.528014	0.062	0.115	1
SEMA3D	0.000522147463587511	-1.22113	0.026	0.064	1
BMX	0.000523149280746421	1.40350402336669	0.061	0.021	1
CAHM	0.000525100943541942	-1.23575	0.01	0.039	1
P2RY13	0.000526412913423447	0.851062613976218	0.039	0.085	1
IDNK	0.000530346737621526	-0.643594	0.047	0.094	1
HPGD	0.000530928518307661	-1.46261	0.016	0.048	1
CYB5D2	0.000531734285345592	0.511859267731371	0.111	0.176	1
AL451085.1	0.000532038720964221	-3.19042	0.005	0.028	1
TMEM62	0.000532679454508601	-1.05535	0.026	0.064	1
NECAB3	0.000536072743175638	-1.40133	0.03	0.069	1
LINC01684	0.000536098059323328	-3.06493	0.005	0.028	1
ATG2A	0.000536233501758415	-0.721064	0.045	0.092	1
CEP170	0.000537908797515042	0.563962748446303	0.211	0.303	1
AC008608.2	0.000537914369808898	-1.31126	0.023	0.06	1
SCARF2	0.000540156459858246	2.25997690814989	0.076	0.032	1
KCNAB1	0.000541493519177954	-0.945049	0.07	0.122	1
ZEB2-AS1	0.000541705683333525	-0.525082	0.016	0.048	1
NRBF2	0.00054206251726296	0.595432291344608	0.168	0.25	1
NRBP2	0.000546042676548025	-0.819408	0.07	0.124	1
SIRPG	0.000549362595259444	-2.06582	0.008	0.034	1
AC022706.1	0.000554910474895896	-2.14921	0.018	0.051	1
COX17	0.000556715138366698	0.510205924045166	0.448	0.621	1
LOH12CR2	0.000558781578079446	-2.70173	0.018	0.051	1
SLC16A9	0.000559651337783346	-2.07624	0.005	0.028	1
AC005253.1	0.000559651337783346	-1.80479	0.005	0.028	1
BNC2	0.000560298055008514	2.34230747000482	0.112	0.06	1
PCNX3	0.000562642847782402	-1.02343	0.041	0.087	1
C7orf31	0.000564491606708423	-1.52065	0.008	0.034	1
GJA4	0.000566369591415661	-0.780416	0.098	0.16	1
CASC4	0.000567349401838953	0.58299981729217	0.349	0.484	1
RANBP3L	0.000568526841714167	-0.819175	0.034	0.076	1
TMEM250	0.000570396941330936	-0.806873	0.079	0.137	1
FAM184A	0.000571572139508001	-1.72186	0.012	0.041	1
GRK3	0.00057828244885506	0.509067395410412	0.061	0.113	1
2025-03-09	0.000579401811531864	-0.729351	0.093	0.154	1
GNA13	0.000583209782596882	0.560951147007143	0.174	0.262	1
GATD1	0.00058626384842657	-0.828885	0.059	0.11	1
HLA-DOA	0.000589187398703073	0.59708571057797	0.081	0.144	1
CHRDL2	0.00059426627687014	2.42499849176005	0.057	0.02	1
TRAPPC2	0.000596891584764525	0.534470909334102	0.057	0.108	1
AIDA	0.000599736790688116	0.517460356919348	0.255	0.358	1
WDR6	0.000602994183682175	-0.613897	0.115	0.177	1
FMO3	0.000604593833769659	-0.529557	0.022	0.059	1
CTNNB1	0.000605789277655238	1.7097834304056	0.465	0.452	1
FAM136A	0.000618985737477844	0.573217575617311	0.171	0.252	1
RSPO3	0.000620004362002206	1.87784015742794	0.065	0.025	1
OAZ2	0.000625577025582707	0.727250596070905	0.229	0.323	1
BDNF	0.000628322019612867	2.13427223052057	0.07	0.028	1
IRF6	0.000633057805218965	1.4930440237828	0.052	0.016	1
MT1E	0.000634968713704084	1.06754	0.561	0.583	1
WNT5A	0.000638521000847461	4.48231469477358	0.032	0.005	1
ZNF787	0.000649655435395188	-0.624268	0.071	0.126	1
BMP6	0.000649786680723021	1.44358708825154	0.132	0.076	1
LIN7C	0.000659752937970486	0.61433792244483	0.168	0.246	1
PARP11	0.000659788295006344	0.583956773975454	0.037	0.082	1
EOMES	0.00067999681445833	-1.29515	0.009	0.035	1
TNFSF14	0.00067999681445833	-2.11832	0.009	0.035	1
TADA2B	0.000681177872002188	-0.760146	0.052	0.099	1
MIRLET7BHG	0.000682239712891022	-1.49764	0.035	0.076	1
CASZ1	0.000685904168936736	-1.07754	0.021	0.055	1
PRKAR1A	0.00068663985945049	0.592446170442679	0.398	0.55	1
AC015871.7	0.00068723900309829	-1.04299	0.013	0.043	1
MARCKS	0.000687466488178772	0.9259986948594	0.562	0.539	1
AC004854.2	0.000694763943654728	-1.80369	0.009	0.035	1
AC009113.1	0.000694763943654728	-1.25239	0.009	0.035	1
HIF1A	0.000698275651929419	1.46912699537245	0.497	0.527	1
ZNF117	0.000700489838319791	1.00947966398601	0.041	0.087	1
MXD1	0.000712839422368993	0.893070456235766	0.08	0.14	1
NME6	0.000712960566680639	-0.938468	0.088	0.144	1
MYRFL	0.000712995297879522	-1.80513	0.014	0.044	1
ELMO2	0.000721760500495747	0.6803804355299	0.048	0.096	1
SRPX2	0.000723494023953261	1.60212393158592	0.118	0.064	1
RRS1	0.000727949069907824	-0.825988	0.067	0.119	1
SIPA1L2	0.000730373231533656	0.523505010149889	0.065	0.119	1
PIK3CD-AS2	0.000730418467448166	-2.48043	0.004	0.025	1
USP38	0.000742355066632689	-0.599971	0.07	0.122	1
PLEKHB1	0.000753241400896274	-2.39035	0.006	0.03	1
IFNG	0.000755250076266054	-1.07963	0.009	0.035	1
TIMM9	0.000755991172565532	0.743909157236518	0.158	0.236	1
MATR3.1	0.000758118600794372	0.646330363260517	0.043	0.089	1
AC103724.4	0.000758367755768349	-1.53507	0.004	0.025	1
KRBA1	0.00076038385650633	-1.76877	0.006	0.03	1
LINC00526	0.000762179270041634	-2.24296	0.006	0.03	1
RASGRP4	0.000767542663583614	-2.97464	0.01	0.037	1
HOXB2	0.000770742305173252	-0.630543	0.142	0.209	1
NCAPD3	0.000784829839380015	-0.572623	0.05	0.098	1
LGI2	0.000785700303460734	-0.928475	0.039	0.082	1
FLT3LG	0.000788361001110001	-0.652932	0.072	0.126	1
WDR11	0.000792768133133596	0.559234096323328	0.133	0.204	1
UTP15	0.000792774042802178	-0.869611	0.034	0.074	1
PPM1N	0.000796921559892921	-1.67947	0.014	0.044	1
CAB39L	0.000803893044035311	-0.521793	0.066	0.117	1
ZBED3	0.000806688026360292	-0.892866	0.068	0.121	1
LINC00310	0.000811679650848639	-1.83795	0.016	0.046	1
IQCB1	0.000812075657635016	0.538619154937613	0.083	0.142	1
PSEN1	0.000813239541250901	0.521165018314042	0.115	0.183	1
SUGP1	0.000820930392433479	-0.899403	0.047	0.09	1
CPNE2	0.000821877750291588	-0.992934	0.078	0.131	1
ZNF510	0.000824119622010073	-0.880504	0.032	0.073	1
NOMO1	0.000832996390663026	-1.78244	0.027	0.064	1
NF1	0.000834404526882217	0.634704692074868	0.212	0.309	1
GPR176	0.000834649300448322	1.70765638638147	0.151	0.092	1
ARL4D	0.000836200776418132	-0.567158	0.067	0.119	1
TRAM1	0.000840469941716052	0.538782604820077	0.455	0.64	1
LRRC37A2	0.000846953608524759	-1.76214	0.01	0.037	1
AC008105.3	0.000855461405867625	-0.7479	0.023	0.059	1
APOL6	0.00086735920410192	0.967065378617225	0.167	0.248	1
CLTC	0.000872267550330262	0.545045100980849	0.404	0.55	1
COX19	0.000873865238972155	0.549015008884038	0.116	0.181	1
GAS1	0.0008901658078421	2.54118766608458	0.145	0.092	1
IL1A	0.00089061965428865	-3.42123	0.003	0.021	1
SGPP2	0.00089061965428865	-3.02928	0.003	0.021	1
AC010210.1	0.000893218718709482	-3.18177	0.003	0.021	1
ANGPTL7	0.000895132877798032	-4.28412	0	0.014	1
CAMP	0.000895132877798032	-3.49719	0	0.014	1
AL035670.1	0.000895132877798032	-3.64113	0	0.014	1
AC107884.1	0.000895132877798032	-4.06706	0	0.014	1
FZD10	0.000895132877798032	-3.65282	0	0.014	1
CCDC144NL	0.000895132877798032	-3.23058	0	0.014	1
AC007728.2	0.000895824812145846	-3.05821	0.003	0.021	1
ZNF569	0.000899619327213316	-1.33408	0.022	0.057	1
SSR1	0.00089985537298439	0.887879891477593	0.354	0.488	1
TRIM62	0.000903685439560371	-3.26954	0.003	0.021	1
LRRC57	0.00090407180304629	-0.511127	0.072	0.124	1
MPPED2-AS1	0.000933057913458158	-2.09501	0.003	0.021	1
NELFA	0.000940100947233407	-0.728184	0.061	0.11	1
BOLA3-AS1	0.000941353944673619	-1.4009	0.017	0.048	1
PPP4R3A	0.000943273335588342	0.784313871429002	0.185	0.266	1
CARD11	0.000961131842801843	-1.31959	0.017	0.048	1
MTRNR2L12	0.000963393437556563	0.534906993744479	0.459	0.663	1
ZNF451	0.000964751322595348	0.573555517494728	0.176	0.252	1
ATP1B2	0.000969792633768376	-2.46831	0.008	0.032	1
ZSCAN16	0.000981294005093568	-0.52036	0.017	0.048	1
SPRY2	0.00100014191484613	0.572135618949671	0.074	0.128	1
PRMT5-AS1	0.00100109338345851	-3.98402	0.001	0.018	1
TRBV28	0.00100435781000964	-4.13551	0.001	0.018	1
ZNF7	0.00101315180128136	0.632046572334391	0.056	0.105	1
TRMO	0.00101472462863657	-1.58308	0.032	0.071	1
OPRM1	0.00101751430399145	-3.24691	0.001	0.018	1
IGLC2	0.00101859695180819	1.60500363119748	0.115	0.062	1
GCNA	0.00101994524204329	-3.30778	0.005	0.027	1
PCDH12	0.00102000205773448	-0.865695	0.012	0.039	1
ATP6V1G2	0.00102082825979543	-2.83988	0.001	0.018	1
C16orf86	0.00102165038762574	-1.27824	0.031	0.069	1
AC004817.3	0.00102732636525786	-0.77209	0.031	0.069	1
MEI1	0.0010284373467918	-1.56002	0.019	0.051	1
LIN7B	0.00102856124739858	-1.24512	0.052	0.098	1
SOGA3	0.00103083016025549	-1.91839	0.001	0.018	1
EPHA3	0.00103936850568524	0.646246334816742	0.035	0.076	1
AC009831.1	0.00104037948297539	-3.10817	0.005	0.027	1
SIN3A	0.0010426350715907	0.681598174770584	0.096	0.156	1
HSDL1	0.00104847846153554	-0.796317	0.041	0.083	1
ZNF721	0.00104993800518157	0.57256976462955	0.123	0.19	1
AGAP3	0.00105488653989493	-0.695942	0.07	0.121	1
LINC02207	0.00105595305658811	-2.29827	0.005	0.027	1
TMEM254	0.0010686652230624	-1.5269	0.032	0.071	1
GDI2	0.00106971743655319	0.609484664297857	0.417	0.564	1
SLC39A14	0.0010702511166818	1.90787654402553	0.233	0.177	1
CD40	0.0010731985849658	0.630911934158497	0.149	0.222	1
AC008443.5	0.0010759683809293	-2.00614	0.021	0.053	1
AP005131.6	0.00107705342053829	-2.08022	0.005	0.027	1
MRPL52	0.00107826476650165	0.630822525935696	0.432	0.583	1
KIF26B	0.00107977479353684	3.74009227721067	0.04	0.011	1
CMPK2	0.00108272247282408	-0.783806	0.031	0.069	1
METTL25	0.00108956309406091	-0.629085	0.059	0.108	1
ATG4D	0.00109171766624923	-0.641587	0.031	0.069	1
LINC01970	0.00109188704965329	-1.96222	0.013	0.041	1
STAM2	0.00109437298044443	0.50440734294334	0.14	0.209	1
FAM126B	0.00110101289442892	0.776338016505626	0.084	0.142	1
SPACA9	0.00110164696785241	-1.32449	0.028	0.066	1
TIPIN	0.00110491274630523	-0.625533	0.039	0.08	1
PLD2	0.00110630520598492	-1.09154	0.037	0.078	1
SUSD1	0.00111114525498642	-1.39434	0.035	0.074	1
ANGPTL4	0.00111115452958779	2.03753196350641	0.127	0.074	1
SGSM2	0.00111189361383892	-1.02896	0.05	0.096	1
CENPU	0.00111278768669661	-0.540407	0.018	0.05	1
KCNJ5	0.00111278768669661	-1.09326	0.018	0.05	1
NFASC	0.00112040073142231	-0.941996	0.034	0.073	1
SENP1	0.00112524425052761	0.624321711286299	0.041	0.085	1
ZNF337	0.00112682794679682	-1.07093	0.039	0.08	1
PCNA	0.00114137000734326	0.650202091000076	0.176	0.255	1
BTAF1	0.00114402388996907	0.626526270108503	0.09	0.149	1
KDSR	0.00114512624208293	0.536739861980794	0.278	0.385	1
CCDC144NL-AS1	0.00114764867597491	-1.74907	0.034	0.073	1
HDHD3	0.00115426156065257	-1.07293	0.054	0.099	1
ZNF232	0.00115903678746551	-1.2922	0.019	0.051	1
NUP43	0.00116102175675093	0.872544106544941	0.044	0.089	1
CUEDC1	0.00116167935426886	-0.952427	0.065	0.113	1
SSR3	0.00116355453323384	0.549484142908305	0.484	0.663	1
MUTYH	0.00116624572073745	-1.33543	0.04	0.082	1
AC058791.1	0.00117650977139187	0.671978830758704	0.081	0.138	1
BTBD8	0.00118618823361201	-1.48047	0.021	0.053	1
GPR107	0.00118774650941132	0.749730179956251	0.123	0.188	1
WDR76	0.00119935168324143	-1.2418	0.019	0.051	1
LOX	0.00120096605601609	1.43032754314958	0.208	0.145	1
PLB1	0.00120717607151144	-0.808971	0.019	0.051	1
LIG1	0.00120865086964872	-0.926667	0.035	0.074	1
AC025171.1	0.00120879980513623	-0.888595	0.034	0.073	1
FLRT2	0.00121435339071826	2.20589128072728	0.14	0.085	1
TLR8	0.00122178135884198	0.769252380388004	0.031	0.069	1
AL138762.1	0.00123302818692134	-2.13305	0.009	0.034	1
FAS	0.00123522395528883	0.568440296785603	0.143	0.216	1
PLA2G15	0.00123645193057687	-0.762739	0.074	0.124	1
F8A1	0.0012431574652419	-1.23527	0.062	0.11	1
P4HA1	0.00124544551465361	0.659401558375861	0.238	0.335	1
ABHD4	0.00125112680876245	-0.511466	0.047	0.09	1
AL353194.1	0.00125913147805391	-1.09634	0.009	0.034	1
AC245140.2	0.00125913147805391	-1.86651	0.009	0.034	1
SFMBT1	0.00125960035061509	-0.782781	0.026	0.06	1
UQCC2	0.00126451295997926	0.602271646022211	0.292	0.413	1
MIAT	0.00126971492438134	-0.762303	0.009	0.034	1
BMS1	0.00128916374651898	0.649517777227096	0.134	0.202	1
TULP3	0.00129232195076112	-0.54504	0.097	0.151	1
TAF5	0.00129323863915012	-1.08293	0.014	0.043	1
AP002381.2	0.00129382862998376	-1.05953	0.009	0.034	1
PWWP2B	0.00131761059734732	-1.03534	0.022	0.055	1
MSH6	0.0013218568935001	0.725928903779695	0.119	0.183	1
LINC02447	0.00133592875603003	-1.76934	0.014	0.043	1
EDN1	0.00134143738176185	2.00729407918824	0.084	0.041	1
CASP6	0.00134284063427659	-0.600316	0.058	0.105	1
IFITM2	0.00134736691600686	0.642849381327336	0.696	0.837	1
GPBAR1	0.0013545003963836	-2.79973	0.006	0.028	1
NPTN	0.001362246723735	0.59992582991586	0.348	0.475	1
TASOR	0.00136443112441084	0.800347529753413	0.173	0.25	1
INTS6-AS1	0.00136510714234171	-1.11428	0.014	0.043	1
TRIM37	0.00137889534377115	-0.732843	0.102	0.16	1
AC007877.1	0.00139197787875561	-3.04591	0.004	0.023	1
TRIM33	0.00139344234771501	0.55096131774053	0.143	0.215	1
GJC2	0.00139565413865061	-2.91564	0.004	0.023	1
TPD52	0.00141557837421691	-0.80809	0.043	0.083	1
PHF6	0.0014363571587475	0.578571123325833	0.111	0.174	1
SLC1A4	0.00144751283115893	-0.517221	0.075	0.126	1
C2CD2L	0.00144796503257559	-1.28126	0.025	0.059	1
MAP3K12	0.00145025693801145	0.539778498393335	0.085	0.142	1
LINC00877	0.0014548407060205	-1.63212	0.006	0.028	1
SAPCD1	0.00145953623794277	-1.48374	0.004	0.023	1
AL512791.2	0.00146722638614779	-0.973837	0.004	0.023	1
DIPK1A	0.0014711978722488	0.56368683707126	0.034	0.073	1
GPRASP1	0.00147702748087304	-0.853468	0.05	0.094	1
NLRC4	0.00148182444342197	-0.70688	0.006	0.028	1
PAPOLG	0.00148415019724609	0.961479268874597	0.075	0.129	1
ORC5	0.00148478663322243	-0.778171	0.025	0.059	1
RBM43	0.00149534282484221	0.646542964820012	0.118	0.184	1
LINC00607	0.00149954119058476	1.8971188519696	0.048	0.016	1
ZFAND3	0.0015025572096536	0.57265316926431	0.178	0.254	1
CLMP	0.00150538376968221	1.66487866861382	0.22	0.16	1
AC099791.2	0.00151118220798004	-0.873008	0.016	0.044	1
LINC02482	0.0015124730503145	-1.80794	0.01	0.035	1
ERC1	0.00151360258200512	0.593758220992469	0.169	0.243	1
NLGN4X	0.00151824363508121	2.95502591887347	0.058	0.023	1
PECAM1	0.00153117132289832	0.944374346468227	0.142	0.22	1
POLL	0.00153271142756357	-0.590701	0.063	0.11	1
TMCO4	0.00154047912609065	-1.31852	0.048	0.09	1
TMEM186	0.00154787079108562	-1.25096	0.047	0.089	1
CASP9	0.0015591217365738	-1.60633	0.016	0.044	1
CEP128	0.00156755356248511	-0.656731	0.01	0.035	1
RAP2B	0.00158221480207069	1.10795059813699	0.18	0.27	1
PPM1A	0.00158295535606741	0.505137009421319	0.16	0.234	1
ELL	0.00158305369872892	-1.36318	0.068	0.117	1
ANO5	0.00159262169378245	-1.18914	0.01	0.035	1
AC023509.3	0.00159481774099269	-2.36476	0.017	0.046	1
PACC1	0.00159534034810513	-1.29389	0.028	0.064	1
GOLGA1	0.00160801407742325	-0.807914	0.081	0.133	1
TOR2A	0.00160961844180986	-1.10265	0.037	0.076	1
KCNK3	0.00161374359835034	-0.889139	0.017	0.046	1
CLYBL	0.00162768610312807	-1.31074	0.032	0.069	1
GABPB1-AS1	0.00162792389923629	0.616185002274004	0.195	0.28	1
DHX58	0.00163826152879092	-1.41009	0.03	0.066	1
ABCE1	0.00166329371138902	0.602141200876474	0.216	0.305	1
CMTR1	0.00167094777234187	-0.813213	0.05	0.094	1
MOCS3	0.00168303609936236	-0.83928	0.017	0.046	1
PTGFR	0.00168529764115904	2.54155284189001	0.061	0.025	1
YIPF4	0.00169560546658746	0.569879041465436	0.256	0.355	1
SET	0.00169925363845601	0.50051540445454	0.58	0.771	1
RAP2A	0.00170658055381892	0.62118415539626	0.209	0.296	1
TMEM116	0.00171732998533363	-0.55849	0.032	0.069	1
IL4I1	0.00172414766295447	-0.59412	0.032	0.069	1
AC092944.1	0.00172436818786411	-0.65094	0.027	0.062	1
CES2	0.00175139739301031	-0.590153	0.099	0.154	1
LPAR2	0.00176428532544799	-1.80991	0.019	0.05	1
BCAR1	0.00176569642252659	-0.526067	0.156	0.22	1
KIAA1324L	0.00178161955616252	-0.55689	0.018	0.048	1
KDM4B	0.0017850622879641	-0.98435	0.072	0.121	1
CCDC121	0.00178693370775797	-2.05135	0.019	0.05	1
CLK4	0.00179183177923188	0.80799392497493	0.109	0.17	1
POLR2B	0.00179334367761578	0.517224406921594	0.226	0.31	1
LSAMP	0.00179818054987343	2.85134935166646	0.032	0.007	1
PTGES	0.00179961762978887	2.48858884437639	0.041	0.012	1
NBEA	0.00182344350417351	-1.06266	0.032	0.069	1
PWP2	0.00182988217220738	-2.5409	0.003	0.02	1
ACTA2-AS1	0.00183604533401808	-1.64697	0.008	0.03	1
AC009053.2	0.0018456460807837	-2.26825	0.003	0.02	1
IFNG-AS1	0.00185092838132084	-2.69875	0.003	0.02	1
NDUFA6-DT	0.00185195615002536	-2.24285	0.008	0.03	1
SEC23B	0.00186030903224994	-0.591874	0.09	0.144	1
AP005131.7	0.00186153467479458	-2.35719	0.003	0.02	1
TCTEX1D2	0.00186896692557027	-0.600367	0.075	0.126	1
ZNF711	0.00188415844664939	-1.56791	0.008	0.03	1
TMEM33	0.00188834009184841	0.514798043133215	0.138	0.207	1
PDE3A	0.00189064572671091	0.725165631640307	0.207	0.287	1
FLG-AS1	0.00189760325122695	-3.10342	0	0.012	1
AL358472.2	0.00189760325122695	-3.58883	0	0.012	1
AC073195.1	0.00189760325122695	-3.20889	0	0.012	1
LINC01816	0.00189760325122695	-3.32499	0	0.012	1
SCN2A	0.00189760325122695	-2.93265	0	0.012	1
IL2	0.00189760325122695	-4.1594	0	0.012	1
CEP72	0.00189760325122695	-3.66388	0	0.012	1
ACHE	0.00189760325122695	-3.88048	0	0.012	1
AL139384.1	0.00189760325122695	-3.10169	0	0.012	1
TRAV17	0.00189760325122695	-4.36412	0	0.012	1
ZNF491	0.00189760325122695	-3.04029	0	0.012	1
HIST1H3A	0.00191275651598776	-1.42823	0.008	0.03	1
SLC20A1	0.00192124821272787	0.692331715110379	0.213	0.298	1
PVR	0.00193797209007681	1.94072236096612	0.094	0.05	1
RABGGTA	0.00195468780594077	-0.791163	0.05	0.092	1
ZNF841	0.0019592963312194	-0.647268	0.019	0.05	1
ZNF783	0.00196141954428179	-1.59425	0.021	0.051	1
ZSWIM6	0.00196308057592275	0.879145382923983	0.101	0.163	1
SATB1	0.00196849591238142	0.526743859214656	0.121	0.184	1
WDR89	0.00197970550678936	-0.966107	0.021	0.051	1
UBALD1	0.00198536707861545	-0.525979	0.068	0.117	1
MACC1	0.00199506320133573	-0.531032	0.021	0.051	1
AL121944.1	0.00199724155112964	-0.750867	0.039	0.078	1
USP24	0.00201990948664765	0.649069550117021	0.098	0.158	1
AC002310.1	0.00203018308667671	-0.91255	0.005	0.025	1
ZNF253	0.00203236884079829	-0.608635	0.021	0.051	1
APOC1	0.00203908295920751	-0.745278	0.138	0.204	1
CRLF1	0.00205759371762916	-0.890489	0.021	0.051	1
ITPRIPL1	0.00205776047926317	-1.67441	0.013	0.039	1
AC100756.4	0.00205979343822122	-1.64044	0.005	0.025	1
DAB2IP	0.00206039793687227	-0.938989	0.08	0.131	1
MYO15B	0.00207778980527236	0.626229504972805	0.05	0.094	1
NMNAT2	0.00208186763724227	-3.8827	0.001	0.016	1
ZNF804A	0.00208186763724227	-2.92058	0.001	0.016	1
RBKS	0.00208404034151801	-1.07822	0.022	0.053	1
AC092803.4	0.00208858804268558	-3.1187	0.001	0.016	1
MEFV	0.00208858804268558	-3.28155	0.001	0.016	1
AC083967.1	0.00209532834089235	-2.89728	0.001	0.016	1
C3orf18	0.00211215290938825	-1.13615	0.021	0.051	1
TESPA1	0.0021186578418438	-0.940883	0.021	0.051	1
AC020912.1	0.00212248951608611	-2.47054	0.001	0.016	1
NRP1	0.00212430514383316	0.674440838729853	0.24	0.335	1
PTK7	0.00212813931695894	2.7219816371811	0.057	0.023	1
AP003117.1	0.00212933007020213	-2.75038	0.001	0.016	1
CD80	0.00213619083475383	-1.8892	0.001	0.016	1
AC092171.4	0.00213619083475383	-2.14953	0.001	0.016	1
OR4D1	0.00213619083475383	-2.58281	0.001	0.016	1
ZNF641	0.00213830673775867	0.61586422059032	0.056	0.101	1
MAP7	0.00215719556514909	0.661040491690931	0.013	0.039	1
NSMCE1-DT	0.00217681547572051	-1.3806	0.013	0.039	1
CSF2RA	0.00218821295718395	1.18504338789014	0.063	0.112	1
FBN1	0.00219844545385758	1.11641383051083	0.459	0.449	1
HIPK3	0.0022006481924803	0.577532720619627	0.274	0.369	1
MKKS	0.00221314395510958	-0.514144	0.09	0.144	1
KMT2D	0.00221451332097976	-0.557168	0.066	0.113	1
RAP2C-AS1	0.00221701201143324	-1.49092	0.023	0.055	1
CTHRC1	0.00222223065953556	1.33923	0.322	0.278	1
IGFBPL1	0.00223624861655743	-2.03388	0.014	0.041	1
GLYR1	0.00225115960414285	0.595300208552891	0.155	0.222	1
CPNE8	0.00226677939748541	0.578594774556612	0.149	0.216	1
NEURL2	0.00226812755657083	-1.30009	0.026	0.059	1
ZNF136	0.00227088654364897	-0.847379	0.039	0.076	1
KDM6A	0.00227184685071846	-0.780227	0.053	0.096	1
SAP25	0.00227527902711284	-1.97437	0.03	0.064	1
P2RY8.1	0.00229389687538585	-0.841798	0.026	0.059	1
PTTG1	0.00230163550403339	-0.844297	0.062	0.106	1
MINDY1	0.00230628627304054	-1.04775	0.027	0.06	1
HCG18	0.00231008439731085	0.713111400138486	0.15	0.22	1
POPDC2	0.00231825399003971	-0.5724	0.025	0.057	1
STEAP4	0.00232643830543974	1.4008678444063	0.212	0.158	1
C17orf97	0.00232724278928307	-1.37113	0.009	0.032	1
LSM12	0.0023314532326544	0.54515570211375	0.208	0.289	1
OGT	0.00233618723682462	0.74038484675934	0.159	0.227	1
VMAC	0.00233853440108489	-1.28427	0.028	0.062	1
CAMK4	0.00234624327595539	-1.15082	0.022	0.053	1
RCHY1	0.00236588984315381	0.684480433545076	0.08	0.133	1
PSEN2	0.00236733897910973	-1.13498	0.028	0.062	1
LILRB5	0.00236913140079265	-0.587237	0.014	0.041	1
ERI1	0.00236976771002386	0.920477080751325	0.047	0.089	1
NUBPL	0.00238722707488282	-0.661576	0.05	0.092	1
FAM215B	0.00239125583920286	-1.31382	0.026	0.059	1
PRSS35	0.00239370403291495	-1.59755	0.031	0.066	1
PPP3R1	0.0024007782737343	0.886803360043809	0.128	0.191	1
OGG1	0.00241555193848666	-0.797892	0.071	0.119	1
ZNF561	0.00243437252670288	0.762917418018943	0.07	0.119	1
FEM1C	0.00245061834296712	0.902899970641147	0.074	0.122	1
LOXL1-AS1	0.00245224866589054	-0.811693	0.03	0.064	1
TRABD2B	0.00245284143262282	-1.22399	0.034	0.069	1
SPATA5	0.00246173161669521	-0.580647	0.04	0.078	1
AC005736.1	0.00246222642419155	-1.21969	0.034	0.069	1
OSBPL7	0.00249122433758064	-0.517081	0.016	0.043	1
CYSLTR1	0.00251938408164832	-0.807067	0.031	0.066	1
UBE2W	0.00252408605199871	0.707278784755753	0.16	0.232	1
IGSF9B	0.0025293773904086	-0.663649	0.016	0.043	1
PROSER3	0.0025293773904086	-1.30083	0.016	0.043	1
HSF4	0.00253388052796361	-2.1265	0.01	0.034	1
SPNS1	0.00253705846997626	0.677852632841011	0.114	0.174	1
PRKCQ	0.0025551088835606	-0.788425	0.016	0.043	1
ANGEL2	0.00255646766055461	0.638330830508917	0.089	0.144	1
COLEC11	0.00255942066692034	-0.712154	0.016	0.043	1
COA6-AS1	0.00256089565077097	-0.764823	0.028	0.062	1
NCOA7	0.00257417722827082	0.677774795956169	0.273	0.376	1
AC096667.1	0.00258352438346595	-1.61991	0.01	0.034	1
ATXN7L1	0.00259711197570913	-0.799392	0.034	0.069	1
RIPK3	0.00260440191333537	-0.8709	0.017	0.044	1
BCAS3	0.00260871087562485	-0.718299	0.061	0.105	1
DUSP4	0.00261923342840779	-0.579659	0.043	0.082	1
SARS2	0.00263014156717187	-1.95317	0.017	0.044	1
ASTN2	0.00263374641168196	-0.843234	0.016	0.043	1
LIFR-AS1	0.00263877299298627	-1.50221	0.017	0.044	1
SRBD1	0.00263915368052341	0.658727428601463	0.078	0.129	1
FBXL22	0.00265926895420124	-0.579001	0.044	0.083	1
LONRF3	0.00266812008143231	-2.10523	0.006	0.027	1
ZNF84	0.00267880740989704	0.656464597334456	0.071	0.121	1
MAP3K7CL	0.00269058784069062	1.12418331759309	0.102	0.16	1
ZNF708	0.00269303466781228	0.820877085399489	0.094	0.151	1
CX3CR1	0.00269662009600896	1.24467874853929	0.045	0.087	1
ARL8B	0.00269773773011902	0.56096724166707	0.217	0.294	1
PLEKHA7	0.00269816158174031	-2.11535	0.006	0.027	1
ZDBF2	0.00270963042743974	-1.1163	0.04	0.078	1
HIST1H2BD	0.00271026448476184	-2.68681	0.006	0.027	1
LINC00243	0.00272241697328996	-2.22667	0.006	0.027	1
RANBP3	0.00273253896290632	0.517896752938922	0.081	0.133	1
C5orf24	0.00273925817566719	0.598466428506474	0.31	0.411	1
ZNF777	0.00274168855228859	-0.62717	0.036	0.073	1
SLC25A32	0.00274901339556973	0.633598781316702	0.099	0.154	1
MED1	0.00275130393728401	0.592151087853559	0.128	0.193	1
RNF139-AS1	0.00276436279018531	-1.49426	0.01	0.034	1
WDR43	0.00276746202169909	0.67850355699353	0.191	0.27	1
CHAC2	0.00277503700585464	-1.45376	0.01	0.034	1
CBR4	0.00278044110112126	0.588220400773488	0.066	0.113	1
TMEM156	0.00278044350216213	-1.19882	0.017	0.044	1
PLK2	0.00278505491378319	0.78218837663396	0.15	0.223	1
ZNF473	0.00280888801647054	-1.59319	0.006	0.027	1
AL078590.2	0.00281191668745965	-2.53	0.004	0.021	1
ADRA2A	0.00281495364066893	1.69028379273751	0.061	0.027	1
FMNL2	0.00283776013778162	0.639713195647489	0.107	0.167	1
AL136419.3	0.00284037342052934	-1.42608	0.006	0.027	1
ABHD17B	0.00284422541062044	-0.556475	0.036	0.073	1
TMEM140	0.00284470578548415	1.36775158441706	0.079	0.129	1
HIGD1B	0.00284826869781272	-2.12258	0.004	0.021	1
PLA2G2A	0.00284997131267481	5.93482865130422	0.027	0.005	1
AP003717.4	0.00285630639695649	-1.00091	0.01	0.034	1
MZF1-AS1	0.00287572000072064	-1.61497	0.019	0.048	1
IL27RA	0.00288376305920675	-0.797619	0.039	0.076	1
SACM1L	0.00288649806353155	0.557496755228536	0.132	0.191	1
DDX47	0.0028924572466989	-1.86182	0.004	0.021	1
PIM2	0.00290705194815034	-0.798912	0.019	0.048	1
[truncated: 1,813 more rows]

## Sheet: Table S5
Table S5. intersection of blue module and DEG (MP-like SMCs)
blue	p_val	avg_log2FC	pct.1	pct.2	p_val_adj
ACTA2	6.82912724911768e-19	-0.767117	0.534	0.794	1.90047782215696e-14
C11orf96	1.49387107161791e-18	-1.11025	0.397	0.64	4.15729380520548e-14
CCN3	6.78165626828578e-15	-0.816724	0.304	0.521	1.88726712290125e-10
CNN1	2.0061105799602e-16	-1.02631	0.198	0.404	5.58280513297124e-12
COPRS	2.58786593704635e-24	-0.650634	0.353	0.642	7.2017721162063e-20
CSRP1	1.82219106978095e-19	-0.732264	0.444	0.725	5.07097552809339e-15
CSRP2	8.48267667462421e-30	-1.45445	0.159	0.441	2.36064409178117e-25
DSTN	3.44593650246014e-30	-0.871461	0.693	0.943	9.58969669269632e-26
EFHD1	2.38545445716952e-13	-0.694668	0.189	0.372	6.63848120885705e-09
HSPB7	2.12279829736921e-10	-0.918477	0.147	0.293	5.90753538174877e-06
ITGA8	9.48361085563545e-25	-0.744826	0.318	0.631	2.63919406501479e-20
LMOD1	4.61778247829499e-31	-1.12259	0.262	0.582	1.28508268588471e-26
MCAM	1.85195922834132e-15	-0.605882	0.227	0.45	5.15381733655105e-11
MYH11	2.4935357284746e-42	-1.29052	0.283	0.683	6.93926057877196e-38
MYL9	1.78175969654458e-19	-0.719569	0.645	0.895	4.95845905951391e-15
PEBP1	1.59675026381179e-24	-0.578726	0.544	0.848	4.44359630916184e-20
PLN	9.14046319157371e-25	-0.932066	0.287	0.589	2.54369950158305e-20
PPP1R12B	9.54678099512164e-18	-0.842239	0.265	0.5	2.6567736831324e-13
PPP1R14A	6.80784197248347e-42	-1.23682	0.364	0.768	1.89455434252242e-37
RAMP1	8.40441732423885e-35	-1.49836	0.244	0.569	2.33886529716243e-30
RCAN2	8.17525698872848e-24	-0.856807	0.18	0.449	2.27509226739325e-19
RGS5	3.22046681815519e-37	-0.996969	0.273	0.654	8.96223710824407e-33
TAGLN	8.37406258189701e-16	-0.700238	0.836	0.938	2.33041787591612e-11
TGFB1I1	7.04182714614538e-21	-0.747989	0.335	0.605	1.9596700765008e-16
TNS1	2.44737561536473e-20	-0.511684	0.323	0.599	6.8108015999985e-16
TPM2	4.65625926397246e-17	-0.743987	0.709	0.911	1.2957903905709e-12

## Sheet: Table S6
Table S6. primers used for genotyping
Primer	Sequence (5’-3’)	Tm (℃)	Product size (bp)
Tns1-5’loxP-F3	TTATCACTCAGCACTAGTGGGTGGG	61	WT:399
Tns1-5‘loxP-R3	GCTAGTCCAGGCTAGGCCCAG	62	Mut:507
Tns1-3’loxP-F2	GAGCAAGCCCCCATGTAAGGAAGAC	63	WT:449
Tns1-097-3’loxP-R2	CTGTATTCTCCCCCAACCTCTGTCC	63	Mut:534
Primer	Sequence (5’-3’)	Tm (℃)	Product size (bp)
Tagln-WT-F	GCAGCAAGTGGGTAAAGCTGGTCTA	62	WT: 369
Tagln-WT-R	GTGGCATACACATCCCTAGATTCCC	60	Mut: 2239
Tagln-Mut-F	GCATCGATACCGTCGACCTCG	58	Mut: 450
Tagln-WT-R	GTGGCATACACATCCCTAGATTCCC	60
Primer	Sequence (5’-3’)	Tm (℃)	Product size (bp)
Apoe-Primer-1	TGAGGCGGTTCTGAGACCTC	59	WT: 194
Apoe-Primer-2	TCAGAGTTCTAGAGGGAATTGGC	57
Apoe-Primer-1	TGAGGCGGTTCTGAGACCTC	59	WT: 826
Apoe-Primer-3	GTCTCAAGAAGCCAAAAGCCAATC	58	Mut: 383
